# Supplementary material for: TGF-β-associated extracellular matrix genes link cancer-associated fibroblasts to immune evasion and immunotherapy failure
Source: Nat Commun. 2018 Nov 8;9:4692. doi: 10.1038/s41467-018-06654-8 (PMC6224529; doi:10.1038/s41467-018-06654-8)
Supplement: Supplementary file 3 — Supplementary Data 1 [file 41467_2018_6654_MOESM3_ESM.xlsx]

## Sheet: Sheet1
logFC	AveExpr	t	P.Value	adj.P.Val	B	ID
4.60104	9.65803	85.4052	0	0	2708.67	COL1A1
4.62927	2.86739	84.1401	0	0	2647.15	FAP
3.50795	6.41191	82.2874	0	0	2557.33	COL5A2
3.99766	6.6846	81.283	0	0	2508.77	COL5A1
4.5035	3.41646	77.6807	0	0	2335.63	ADAM12
3.74007	9.36454	76.9792	0	0	2302.11	COL1A2
3.94853	9.13986	75.739	0	0	2243.04	COL3A1
5.90429	1.83668	71.8501	0	0	2059.49	COL10A1
4.15094	4.11173	70.8854	0	0	2014.4	CTHRC1
7.60065	2.11717	70.6154	0	0	2001.82	COL11A1
5.35965	5.71104	69.147	0	0	1933.65	POSTN
3.24902	7.4672	67.6831	0	0	1866.17	COL6A3
4.25129	5.13306	65.5302	0	0	1767.88	MMP11
3.78089	6.10293	65.1129	0	0	1748.97	THBS2
3.84125	10.0899	63.2301	0	0	1664.25	FN1
2.82003	4.54443	63.0984	0	0	1658.36	OLFML2B
5.27958	1.43442	62.6313	0	0	1637.52	LRRC15
3.49994	3.3978	62.0974	0	0	1613.78	ITGA11
2.78857	5.14344	60.2563	0	0	1532.59	LOXL2
2.71667	8.14056	60.2121	0	0	1530.65	COL6A2
3.31704	5.51345	59.8064	0	0	1512.91	PLAU
4.02132	1.83849	58.0655	0	0	1437.44	INHBA
3.55369	5.9148	56.5381	0	0	1372.12	SULF1
3.32655	6.65064	54.7931	0	0	1298.57	VCAN
3.9457	1.34118	54.5516	0	0	1288.49	TNFAIP6
2.70589	4.69789	54.0716	0	0	1268.51	PLAUR
3.55489	1.70821	53.8838	0	0	1260.73	ADAMTS14
3.10335	6.08603	53.7774	0	0	1256.32	COL12A1
3.37546	1.36921	53.3686	0	0	1239.43	PODNL1
3.33266	2.82542	53.0681	0	0	1227.06	ADAMTS2
2.68745	2.98463	52.5306	0	0	1205.04	ZNF469
2.33434	8.03423	52.3503	0	0	1197.68	COL6A1
2.49906	8.1573	52.1032	0	0	1187.62	BGN
5.85702	-0.726414	51.8757	0	0	1178.37	MMP13
4.59947	4.37459	51.7965	0	0	1175.16	MMP9
2.0135	10.1115	51.6613	0	0	1169.68	SPARC
3.26343	4.11117	51.5907	0	0	1166.83	HTRA3
2.70334	7.14954	51.582	0	0	1166.47	MMP2
3.36291	1.11446	51.4986	0	0	1163.1	ADAMTS12
4.51522	-2.10078	51.3464	0	0	1156.96	C5orf46
2.83703	4.35738	51.2658	0	0	1153.71	PRRX1
2.02484	6.52257	50.0724	0	0	1105.94	ITGA5
2.786	4.84051	49.7723	0	0	1094.03	CDH11
2.99701	1.61975	49.7011	0	0	1091.21	WISP1
2.25528	7.58463	49.4159	0	0	1079.94	LGALS1
3.48373	6.43336	49.3567	0	0	1077.6	LUM
3.65835	2.99404	49.0051	0	0	1063.77	FNDC1
2.13124	7.90509	48.9759	0	0	1062.63	MMP14
2.68612	7.71964	48.7118	0	0	1052.28	AEBP1
2.79857	4.22796	48.6727	0	0	1050.75	COL5A3
2.65153	5.23508	48.6616	0	0	1050.32	CTSK
2.22057	5.96029	48.5062	0	0	1044.25	FBN1
3.35867	2.18372	47.9872	0	0	1024.08	NTM
1.7797	6.44465	47.7197	0	0	1013.73	PDGFRB
2.42243	4.36519	47.6057	0	0	1009.33	RCN3
2.78071	1.13709	47.5895	0	0	1008.7	P4HA3
2.42053	5.38534	47.4227	0	0	1002.28	PCOLCE
2.80858	3.62547	47.404	0	0	1001.56	SPHK1
3.04963	3.21024	47.3211	0	0	998.374	ASPN
4.3897	2.84983	47.2719	0	0	996.485	GREM1
2.03436	4.40725	47.1217	0	0	990.725	C1QTNF6
3.00972	2.96549	46.8526	0	0	980.433	GFPT2
2.87907	4.14256	46.4332	0	0	964.467	LOX
3.82161	0.589293	46.3898	0	0	962.82	TREM1
4.82518	4.41872	46.3523	0	0	961.398	SFRP2
2.86568	1.57583	46.1906	0	0	955.272	NOX4
2.89004	7.2224	46.1061	0	0	952.079	TGFBI
2.28146	6.18533	45.9748	0	0	947.121	MRC2
4.31141	-2.75537	45.493	0	0	929.008	EPYC
4.01192	-0.95949	45.3068	0	0	922.041	APCDD1L
3.38031	1.1132	45.2275	0	0	919.082	ARSI
4.93921	1.96425	45.0518	0	0	912.53	MMP1
2.31482	3.9842	45.0441	0	0	912.246	ADAM19
4.03899	0.234747	44.9853	0	0	910.058	PPAPDC1A
2.12993	6.60234	44.3817	0	0	887.705	THY1
4.34677	-1.83527	44.3506	0	0	886.56	IBSP
2.0671	5.56467	44.0374	0	0	875.048	CERCAM
2.11912	4.62862	44.0092	0	0	874.015	CD248
2.18986	5.52474	43.8207	0	0	867.113	EMILIN1
4.87186	1.91436	43.3772	0	0	850.959	COMP
1.52149	5.55708	43.1992	0	0	844.505	BMP1
2.81383	2.49174	42.9202	0	0	834.424	SRPX2
1.51823	7.64985	42.6741	0	0	825.571	SERPINH1
2.02259	4.30351	42.6509	0	0	824.741	NID2
2.30862	5.42996	42.5835	0	0	822.323	MXRA8
2.21785	5.82776	42.3529	0	0	814.07	SLC16A3
3.10873	1.10338	42.2048	0	0	808.785	CLEC5A
1.52199	5.33037	42.0401	0	0	802.925	CMTM3
2.8357	3.06865	41.3306	0	0	777.86	COL8A1
3.85691	6.99278	41.0718	0	0	768.794	SPP1
2.63472	-0.0921574	41.0371	0	0	767.581	GPR84
3.25059	1.06688	40.7422	0	0	757.302	SPOCD1
1.34106	6.20754	40.7067	0	0	756.069	KIAA1949
1.91172	2.30412	40.7058	0	0	756.036	GLT8D2
2.48353	5.15797	40.5866	0	0	751.901	ISLR
2.11	6.2978	40.535	0	0	750.112	PMEPA1
2.84087	5.78248	40.5019	0	0	748.965	SERPINE1
4.43905	0.452944	40.4754	0	0	748.048	MMP12
2.94966	3.81091	40.4001	0	0	745.443	MFAP2
3.80944	-1.84539	40.3831	0	0	744.857	IGFL2
1.1397	5.378	40.1394	0	0	736.454	LEPRE1
1.733	6.29849	39.8883	2.76676761671098e-322	4.49649144280118e-320	727.837	RAB31
2.85379	1.56045	39.6191	2.80035419931527e-318	4.5066671200298e-316	718.64	HK3
2.17465	1.79072	39.5865	8.51077481526131e-318	1.35648656827519e-315	717.529	OSCAR
2.67893	2.2512	39.4227	2.24309957315876e-315	3.54110652617973e-313	711.961	TMEM158
3.1776	0.494979	39.2226	1.99257600307275e-312	3.11593771952207e-310	705.179	ALPK2
1.52355	6.00919	39.0392	9.85267365510229e-310	1.52634e-307	698.982	TGFB1
2.22149	2.2778	39.0018	0	5.33209e-307	697.724	GPR68
2.54504	5.91885	38.9329	3.54118e-308	5.38519e-306	695.404	MXRA5
1.73682	1.40926	38.9289	4.06284e-308	6.12232e-306	695.267	FAM26E
2.27324	2.7577	38.8197	1.59993e-306	2.38923e-304	691.598	SLC11A1
1.42355	8.21116	38.732	3.04691e-305	4.50943e-303	688.654	TIMP2
1.84487	5.31918	38.7019	8.34205e-305	1.2237e-302	687.648	ANGPTL2
2.16552	3.47632	38.6978	9.58114e-305	1.39313e-302	687.51	HAPLN3
2.74672	5.34691	38.4724	1.80937e-301	2.60801e-299	679.975	NNMT
1.44352	5.6574	38.4372	5.86091e-301	8.37504e-299	678.801	PDLIM7
2.28426	-1.05017	38.2232	7.29506e-298	1.03353e-295	671.682	C10orf55
2.34773	3.98504	38.033	4.00711e-295	5.62898e-293	665.38	ADAMTS4
2.66515	1.34643	37.9818	2.18286e-294	3.0406e-292	663.687	TWIST1
1.91774	5.01236	37.959	4.63997e-294	6.40935e-292	662.934	FCGR2A
1.87691	3.09379	37.8998	3.27998e-293	4.49331e-291	660.98	NCRNA00152
1.64964	3.71281	37.8758	7.25144e-293	9.85245e-291	660.188	PLXDC1
2.22951	3.82859	37.6588	9.24114e-290	1.24538e-287	653.046	COL8A2
3.20079	0.401163	37.5965	7.14109e-289	9.54602e-287	651.003	WNT2
1.84279	3.31588	37.5483	3.47681e-288	4.61053e-286	649.422	CHST11
2.06383	3.51565	37.3023	1.08667e-284	1.41832e-282	641.384	NCF2
1.63829	6.5181	37.2297	1.1619e-283	1.50466e-281	639.017	ANTXR1
2.31887	1.52614	37.0633	2.60783e-281	3.35095e-279	633.61	C13orf33
2.26421	3.48827	36.9652	6.28761e-280	8.01718e-278	630.431	SLAMF8
1.63488	3.27692	36.8639	1.67262e-278	2.11644e-276	627.154	LOC541471
2.72182	3.39361	36.5209	1.05958e-273	1.33058e-271	616.11	PDPN
2.05231	5.13003	36.3228	6.0853e-271	7.5842e-269	609.765	COL16A1
2.39614	5.34887	36.2898	1.74403e-270	2.15739e-268	608.713	FCGR3A
2.77307	2.44459	36.2214	1.55048e-269	1.90376e-267	606.531	ITGBL1
2.79056	-0.637601	35.9633	5.74677e-266	7.0043e-264	598.323	IL11
2.43782	2.72437	35.9563	7.1789e-266	8.68595e-264	598.1	MSC
2.06201	3.1634	35.9502	8.71938e-266	1.04734e-263	597.906	SSC5D
3.10141	-1.2139	35.9251	1.93094e-265	2.30268e-263	597.112	XIRP1
1.64291	3.41225	35.6729	5.64899e-262	6.6884e-260	589.14	SCARF2
2.91505	-1.95428	35.5569	2.18126e-260	2.5643e-258	585.491	C19orf59
2.44733	4.26692	35.5489	2.8139e-260	3.28473e-258	585.237	BCAT1
2.4198	1.85289	35.5283	5.36659e-260	6.22075e-258	584.592	FCGR1A
2.71925	6.71656	35.2977	7.46306e-257	8.59081e-255	577.363	TNC
2.37655	0.991832	35.2974	7.51705e-257	8.59328e-255	577.356	LILRA6
1.81478	1.18002	35.1775	3.1945e-255	3.62685e-253	573.611	CHSY3
1.16962	6.71661	35.1613	5.30022e-255	5.97663e-253	573.106	CD276
1.54708	4.29969	35.1431	9.33579e-255	1.04561e-252	572.54	TGFB3
1.65773	8.05341	35.134	1.23937e-254	1.37878e-252	572.257	COL4A1
2.21939	3.39033	35.0801	6.6484e-254	7.34693e-252	570.579	FPR3
1.56816	6.06112	34.9824	1.39115e-252	1.52713e-250	567.542	LTBP2
2.06007	3.76476	34.9676	2.20782e-252	2.40768e-250	567.081	ADAM8
1.27807	3.41181	34.9512	3.66978e-252	3.97584e-250	566.573	RELT
2.00764	7.38902	34.8806	3.28204e-251	3.53267e-249	564.385	C1S
3.21164	3.79029	34.8709	4.43422e-251	4.74204e-249	564.085	SFRP4
1.66772	5.03545	34.8668	5.03996e-251	5.35528e-249	563.957	CRISPLD2
1.76015	7.24555	34.6978	9.39665e-249	9.92095e-247	558.735	C1R
2.47949	-1.22487	34.651	3.9901e-248	4.18607e-246	557.291	PPEF1
2.72122	-1.57252	34.6157	1.18451e-247	1.23487e-245	556.204	UCN2
2.0415	7.0238	34.612	1.3278e-247	1.3756e-245	556.09	THBS1
1.91109	3.41031	34.5296	1.68059e-246	1.73028e-244	553.555	SEMA7A
3.19092	1.3654	34.5006	4.09757e-246	4.19267e-244	552.665	MFAP5
2.18765	5.29207	34.443	2.40577e-245	2.44651e-243	550.897	TUBB3
1.89675	0.813554	34.2961	2.17501e-243	2.19835e-241	546.399	RPLP0P2
1.54212	8.30093	34.1629	1.27491e-241	1.28078e-239	542.333	COL4A2
2.66251	-0.994861	34.0976	9.32761e-241	9.31413e-239	540.345	GPR1
3.08841	3.6876	34.0571	3.2016e-240	3.17783e-238	539.113	COL7A1
2.5121	0.910581	34.0498	4.00046e-240	3.94712e-238	538.891	ASAM
3.64452	-0.663654	33.9629	5.61725e-239	5.50956e-237	536.252	MMP3
2.45793	0.798825	33.8156	4.89098e-237	4.76899e-235	531.791	OSM
2.01428	0.822454	33.7921	9.96907e-237	9.66359e-235	531.08	SIGLEC9
1.85113	3.15697	33.7674	2.09984e-236	2.02366e-234	530.336	RUNX2
2.06669	1.32726	33.7288	6.74974e-236	6.46727e-234	529.17	LILRB3
2.75298	-1.64627	33.6329	1.21983e-234	1.16206e-232	526.279	NKX3-2
1.62672	0.887597	33.5621	1.03013e-233	9.75735e-232	524.149	PTGIR
2.60683	0.485473	33.5604	1.08354e-233	1.0205e-231	524.098	IL2RA
2.09472	1.8463	33.5148	4.26791e-233	3.99689e-231	522.729	P2RY6
2.23603	2.79279	33.3842	2.15196e-231	2.00398e-229	518.814	KIF26B
2.15383	-0.0466532	33.3787	2.53341e-231	2.34602e-229	518.651	CORIN
1.73748	2.71555	33.3704	3.25299e-231	2.99564e-229	518.401	EMR2
2.431	1.02886	33.2801	4.84677e-230	4.43867e-228	515.703	PRRX2
2.23027	6.67549	33.2562	9.89494e-230	9.01201e-228	514.991	DCN
1.65197	3.63333	33.2451	1.37923e-229	1.2493e-227	514.659	EDNRA
-2.45767	2.06274	-33.2143	3.46332e-229	3.12e-227	513.739	KLF15
1.00391	8.74532	33.1873	7.73562e-229	6.93111e-227	512.937	TPM4
1.68673	5.53553	33.1715	1.24045e-228	1.10547e-226	512.465	ARL4C
2.68341	-1.27236	33.1637	1.56483e-228	1.38709e-226	512.233	CCL11
1.63654	4.82267	33.1329	3.91199e-228	3.44921e-226	511.318	EMP3
2.13047	0.236287	33.1159	6.49671e-228	5.69785e-226	510.812	FCGR1C
1.52818	4.2927	33.0762	2.11579e-227	1.84586e-225	509.632	GPX8
1.84467	4.44509	33.0363	6.927e-227	6.01162e-225	508.448	FCER1G
2.08249	3.99349	33.033	7.65573e-227	6.60944e-225	508.348	MSR1
2.85237	1.39494	33.0287	8.68953e-227	7.46309e-225	508.222	ACAN
2.01604	2.9549	33.0175	1.21114e-226	1.03484e-224	507.89	IL4I1
1.68522	7.21731	32.8852	6.14163e-225	5.2207e-223	503.969	LAPTM5
2.70885	2.38928	32.8379	2.48837e-224	2.10445e-222	502.572	OLR1
1.46236	6.68125	32.7856	1.16684e-223	9.81807e-222	501.029	HTRA1
1.69787	4.26255	32.7037	1.30786e-222	1.0949e-220	498.615	SPI1
1.79328	4.08053	32.6923	1.83193e-222	1.52594e-220	498.279	LOXL1
1.6853	5.26802	32.6213	1.47959e-221	1.22629e-219	496.193	COL15A1
2.15335	-0.627996	32.5603	8.90294e-221	7.34204e-219	494.4	CD80
1.88394	3.96957	32.544	1.43701e-220	1.1792e-218	493.922	ITGAX
1.47886	4.3318	32.4832	8.53967e-220	6.9389e-218	492.143	GLIPR1
1.40221	5.98234	32.3933	1.18997e-218	9.62189e-217	489.512	RUNX1
2.01323	1.78659	32.3833	1.59193e-218	1.28096e-216	489.221	FCGR1B
2.31933	1.63075	32.3289	7.81632e-218	6.2591e-216	487.632	BCL2A1
1.42922	5.76199	32.3059	1.5299e-217	1.21921e-215	486.961	LAMA4
1.76065	8.03144	32.2961	2.03784e-217	1.61623e-215	486.675	TIMP1
2.23741	3.73331	32.2619	5.52557e-217	4.36152e-215	485.679	TMEM45A
1.85017	5.70148	32.2423	9.75981e-217	7.66723e-215	485.111	CCDC80
1.66669	2.89015	32.2357	1.183e-216	9.24972e-215	484.919	CD300A
2.36169	3.69045	32.1912	4.33364e-216	3.37251e-214	483.622	CPXM1
1.31978	8.88938	32.148	1.52285e-215	1.17957e-213	482.367	ANXA2
1.72274	3.26925	32.1026	5.69646e-215	4.39184e-213	481.05	C5AR1
1.42879	5.25379	32.048	2.77836e-214	2.13213e-212	479.467	AXL
2.19296	2.13753	31.982	1.8786e-213	1.43501e-211	477.559	FPR1
2.95664	3.9414	31.9325	7.87596e-213	5.98862e-211	476.127	GJB2
1.92623	3.47972	31.9221	1.06328e-212	8.04791e-211	475.828	ALOX5AP
1.74639	5.17559	31.8958	2.27453e-212	1.71375e-210	475.068	SLC2A3
2.69411	3.12967	31.878	3.79871e-212	2.8492e-210	474.556	KIAA1199
1.70032	1.90974	31.8725	4.45224e-212	3.32434e-210	474.398	SNAI1
2.19877	0.345678	31.8609	6.22833e-212	4.62963e-210	474.062	COL13A1
2.9776	1.13969	31.8321	1.42969e-211	1.05797e-209	473.233	AQP9
1.90276	6.1778	31.8249	1.76208e-211	1.29814e-209	473.024	PXDN
2.80328	-0.8614	31.8066	2.98427e-211	2.18882e-209	472.498	TM4SF19
1.8793	5.96768	31.7873	5.21004e-211	3.80448e-209	471.941	TYMP
1.78277	3.79463	31.7175	3.88347e-210	2.82335e-208	469.935	HCK
1.11337	4.36428	31.7128	4.44808e-210	3.21971e-208	469.8	FHL3
1.68162	1.86552	31.698	6.80449e-210	4.90397e-208	469.375	TNFSF4
2.41287	1.23038	31.6474	2.91307e-209	2.09035e-207	467.923	IL21R
1.7591	6.19816	31.6082	8.96236e-209	6.40345e-207	466.801	ICAM1
1.79492	5.39062	31.4699	4.69933e-207	3.34318e-205	462.847	TNFRSF12A
3.05873	-0.796914	31.1891	1.39577e-203	9.88729e-202	454.862	PTPRN
1.18812	7.74942	31.1473	4.5647e-203	3.21977e-201	453.679	ACTN1
1.65747	3.65001	31.1288	7.70531e-203	5.412e-201	453.156	PRKCDBP
3.02981	2.89644	30.9955	3.34314e-201	2.33822e-199	449.391	IL8
1.81823	6.01698	30.967	7.47217e-201	5.20415e-199	448.588	ITGB2
1.79919	3.63685	30.9536	1.09044e-200	7.56282e-199	448.211	HAVCR2
1.68928	6.6896	30.9074	4.00908e-200	2.76894e-198	446.91	FSCN1
1.78618	3.54548	30.8912	6.32824e-200	4.35257e-198	446.455	SNAI2
1.93581	2.25766	30.8892	6.68507e-200	4.579e-198	446.4	LILRB2
2.02913	1.06025	30.8708	1.12073e-199	7.64493e-198	445.884	PDCD1LG2
1.74493	3.03359	30.8341	3.15145e-199	2.14092e-197	444.852	CD86
1.61943	7.32358	30.817	5.0981e-199	3.44923e-197	444.371	TAGLN
2.11581	-0.871497	30.724	6.91576e-198	4.65998e-196	441.768	RNASE2
1.54714	5.47033	30.6903	1.77905e-197	1.19391e-195	440.824	NRP2
-1.59868	6.25985	-30.646	6.14009e-197	4.10396e-195	439.587	METTL7A
1.87351	0.652751	30.6292	9.83477e-197	6.54703e-195	439.117	PRR16
1.24086	9.84711	30.6097	1.69569e-196	1.12431e-194	438.573	VIM
1.31725	7.65463	30.5942	2.61605e-196	1.72764e-194	438.14	FSTL1
1.70699	6.68009	30.5188	2.14261e-195	1.40936e-193	436.04	SULF2
2.21923	3.35762	30.4246	2.95066e-194	1.9332e-192	433.421	LILRB4
1.62063	2.83308	30.4086	4.59924e-194	3.00146e-192	432.978	ADAMTS7
1.64453	2.81622	30.3502	2.33024e-193	1.51475e-191	431.358	DACT1
2.06382	3.1354	30.3482	2.45793e-193	1.59151e-191	431.305	TREM2
1.86743	5.04459	30.2869	1.3442e-192	8.66985e-191	429.608	FBLN2
2.82762	-2.1061	30.2756	1.84068e-192	1.1826e-190	429.294	GRP
1.01369	4.82441	30.2541	3.33308e-192	2.13317e-190	428.701	DSE
2.05696	-0.0929477	30.2465	4.11687e-192	2.62466e-190	428.49	S100A3
1.6797	3.99429	30.2443	4.38009e-192	2.78178e-190	428.429	LAIR1
1.95714	5.23647	30.1827	2.3992e-191	1.51791e-189	426.73	SPON2
2.03165	-2.23693	30.1819	2.45401e-191	1.54668e-189	426.708	RFX8
1.64816	5.14529	30.1287	1.06641e-190	6.69577e-189	425.241	TYROBP
1.76264	3.5295	30.1139	1.60147e-190	1.00173e-188	424.835	TMEM119
1.68787	4.85048	30.0154	2.41218e-189	1.50317e-187	422.127	FSTL3
2.76817	1.55705	30.0067	3.06341e-189	1.90184e-187	421.888	PTHLH
1.73782	0.317636	29.9842	5.6807e-189	3.51355e-187	421.272	CD300C
1.4119	5.46296	29.973	7.73403e-189	4.76577e-187	420.963	UNC5B
1.40287	4.47159	29.9392	1.95424e-188	1.19976e-186	420.038	C5orf62
1.00571	9.32153	29.7602	2.62292e-186	1.60434e-184	415.146	LDHA
2.24049	2.05069	29.742	4.31531e-186	2.6298e-184	414.649	RGS4
1.03655	7.4013	29.6537	4.78373e-185	2.89398e-183	412.247	ARPC1B
1.284	7.44264	29.6472	5.70696e-185	3.43995e-183	412.071	ANXA2P2
1.88639	2.40212	29.6019	1.95552e-184	1.17444e-182	410.841	MEIS3
1.78734	3.36287	29.4855	4.60399e-183	2.75508e-181	407.687	ITGAM
1.45344	6.87248	29.4734	6.3821e-183	3.80538e-181	407.361	CD68
1.35454	3.50679	29.3549	1.57079e-181	9.33241e-180	404.163	GAL3ST4
2.25969	0.268288	29.3271	3.33151e-181	1.96523e-179	403.412	HS3ST3A1
1.258	2.61944	29.2954	7.82686e-181	4.60064e-179	402.559	HIC1
-2.33173	2.64746	-29.2936	8.21438e-181	4.81137e-179	402.511	HLF
1.53121	3.45621	29.2902	8.99385e-181	5.24937e-179	402.42	CLEC11A
1.82887	0.680029	29.2847	1.04188e-180	6.05974e-179	402.274	SIGLEC7
2.7012	-0.749194	29.2752	1.34752e-180	7.80994e-179	402.017	CD70
1.63438	3.43347	29.2222	5.6042e-180	3.23677e-178	400.594	C3AR1
1.4804	2.8833	29.2015	9.77775e-180	5.62764e-178	400.038	SHCBP1
2.10603	3.25307	29.1973	1.09617e-179	6.28725e-178	399.924	GPC6
2.42036	-3.25891	29.1252	7.59057e-179	4.33866e-177	397.992	MMP8
1.58272	7.00585	29.0921	1.84203e-178	1.04926e-176	397.107	IFI30
1.82516	2.70651	29.0467	6.21236e-178	3.52658e-176	395.893	ALDH1L2
1.80419	3.05607	29.0071	1.78724e-177	1.0111e-175	394.838	GAS1
2.33537	-1.03773	28.9743	4.29729e-177	2.42286e-175	393.962	TNFRSF9
1.99705	2.63192	28.9456	9.24789e-177	5.19638e-175	393.197	FIBIN
1.06714	10.1726	28.9277	1.48963e-176	8.31383e-175	392.721	CTSB
1.51716	2.40732	28.8894	4.12619e-176	2.29516e-174	391.704	PILRA
2.05721	2.20048	28.8569	9.82337e-176	5.44589e-174	390.838	FCGR2B
3.00003	-0.182935	28.8518	1.12375e-175	6.20911e-174	390.703	SOX11
1.77082	6.10261	28.8444	1.36803e-175	7.5337e-174	390.507	SERPINF1
1.42948	5.76068	28.8099	3.42162e-175	1.87804e-173	389.592	MICAL2
1.7969	1.03779	28.7529	1.55296e-174	8.49568e-173	388.081	CD300LF
1.16416	9.64679	28.6944	7.31818e-174	3.97725e-172	386.534	TMSB10
1.89077	1.28255	28.6839	9.66931e-174	5.23786e-172	386.256	C9orf110
1.25433	4.41437	28.6772	1.15363e-173	6.22887e-172	386.079	TGFB1I1
2.64007	-1.58241	28.6519	2.25378e-173	1.21295e-171	385.411	TM7SF4
1.57822	3.49068	28.6441	2.77097e-173	1.48646e-171	385.204	CEP55
1.55725	2.49911	28.6406	3.03978e-173	1.6254e-171	385.112	LRRC25
3.44882	0.496823	28.6268	4.38147e-173	2.33528e-171	384.747	MARCO
-2.52956	-2.0487	-28.6126	6.36798e-173	3.38319e-171	384.374	CD300LG
1.38633	5.50054	28.554	2.98998e-172	1.58345e-170	382.83	FAM20C
1.46819	4.16763	28.4923	1.52077e-171	8.02811e-170	381.206	PLK1
1.6854	0.922872	28.4866	1.76632e-171	9.29478e-170	381.056	SIRPB2
1.35121	3.70423	28.4117	1.26439e-170	6.63246e-169	379.091	TRPV2
1.67966	6.38194	28.4054	1.49279e-170	7.80583e-169	378.925	FKBP10
2.03068	0.311982	28.3382	8.70802e-170	4.53912e-168	377.165	FOXL1
2.28037	0.542393	28.286	3.41345e-169	1.76817e-167	375.801	EGFL6
2.17829	1.05298	28.261	6.56393e-169	3.38952e-167	375.148	HAS2
1.46233	0.964854	28.2549	7.70223e-169	3.96498e-167	374.989	CLEC4A
1.41128	3.21389	28.2219	1.82268e-168	9.35378e-167	374.129	HRH1
-1.50391	6.06653	-28.1849	4.77803e-168	2.44446e-166	373.166	NDRG2
1.90367	3.20604	28.1714	6.81176e-168	3.47421e-166	372.812	FAM20A
1.23988	5.05851	28.1225	2.43446e-167	1.23784e-165	371.541	MARVELD1
1.16069	6.12678	28.0625	1.15847e-166	5.8545e-165	369.983	TUBB6
1.97607	1.78483	28.054	1.44275e-166	7.26903e-165	369.764	ARNTL2
1.93806	3.6294	28.0434	1.89954e-166	9.54147e-165	369.49	VSIG4
1.82004	2.9558	28.0408	2.03363e-166	1.01841e-164	369.422	MYO1G
-3.20591	-1.33726	-28.0333	2.46998e-166	1.2332e-164	369.228	CA4
1.83711	2.93235	28.0259	2.99603e-166	1.49136e-164	369.035	PHLDA2
-2.3879	1.00873	-28.0247	3.09256e-166	1.5348e-164	369.003	MYRIP
1.35072	7.31335	27.9914	7.33233e-166	3.62808e-164	368.141	ACTA2
1.50802	0.535898	27.9309	3.51809e-165	1.73559e-163	366.576	BATF3
2.15034	2.39102	27.8632	2.02365e-164	9.95373e-163	364.829	CPZ
2.39471	4.25961	27.8584	2.29237e-164	1.12421e-162	364.705	SPOCK1
1.11305	5.16738	27.8334	4.36718e-164	2.13541e-162	364.061	GPR124
1.5961	4.92967	27.7106	1.03233e-162	5.03291e-161	360.904	RRM2
1.53627	3.59964	27.7094	1.06434e-162	5.17373e-161	360.873	GNA15
1.31104	4.63578	27.6868	1.90234e-162	9.22021e-161	360.293	GGT5
2.53516	2.28252	27.6615	3.6474e-162	1.76266e-160	359.644	ODZ3
1.74938	1.25346	27.6262	9.0078e-162	4.3405e-160	358.741	C7orf10
1.5306	6.65318	27.5253	1.19424e-160	5.73787e-159	356.161	DPYSL3
1.06951	7.65581	27.4917	2.81242e-160	1.34348e-158	355.306	CALD1
2.46682	1.03632	27.4886	3.04725e-160	1.44731e-158	355.226	FAM101A
1.78586	-1.01902	27.4803	3.77056e-160	1.78574e-158	355.013	C9orf109
1.24167	6.59232	27.4458	9.08857e-160	4.29208e-158	354.135	MFGE8
3.13835	-0.60123	27.4088	2.32923e-159	1.09685e-157	353.195	MMP10
1.13323	7.70384	27.3897	3.79546e-159	1.78225e-157	352.708	COL18A1
1.36548	2.47514	27.3242	2.00434e-158	9.35884e-157	351.047	LOXL3
1.5181	3.91489	27.3239	2.02154e-158	9.41265e-157	351.038	SLC7A7
1.10831	5.12572	27.3137	2.61601e-158	1.21465e-156	350.781	SPSB1
2.03196	4.63756	27.3047	3.29295e-158	1.52469e-156	350.551	CD163
1.45231	5.62185	27.2597	1.03093e-157	4.76006e-156	349.412	TMEM132A
1.85121	4.62317	27.2514	1.27037e-157	5.84936e-156	349.203	MYBL2
1.21408	4.28571	27.2373	1.81837e-157	8.3494e-156	348.845	MFRP
1.14695	7.59202	27.1905	5.95009e-157	2.72455e-155	347.662	PTRF
1.44597	3.58942	27.1766	8.45829e-157	3.86239e-155	347.311	CYTH4
2.4868	0.679505	27.1539	1.49961e-156	6.829e-155	346.739	TDO2
1.74248	3.03608	27.15	1.6557e-156	7.51914e-155	346.64	DLGAP5
2.27149	-0.260767	27.1354	2.39215e-156	1.0834e-154	346.273	SHOX2
1.84773	4.96563	27.0973	6.26301e-156	2.82876e-154	345.312	ECM1
2.59322	1.96818	27.0765	1.05713e-155	4.7617e-154	344.79	STRA6
3.25441	2.94682	27.0667	1.35264e-155	6.07626e-154	344.544	MMP7
1.78606	0.88026	27.0258	3.79314e-155	1.69933e-153	343.514	BEND6
1.03572	3.94721	26.9917	8.94234e-155	3.99537e-153	342.658	SYDE1
1.42899	3.58868	26.9907	9.16942e-155	4.08582e-153	342.633	LZTS1
1.20151	9.63429	26.9629	1.84159e-154	8.18395e-153	341.937	FLNA
1.94248	0.100519	26.9525	2.39165e-154	1.06e-152	341.676	CSMD2
2.17291	-1.31225	26.9301	4.19536e-154	1.85446e-152	341.115	FPR2
2.33661	1.6019	26.9166	5.89334e-154	2.59808e-152	340.776	C11orf41
1.65845	4.26975	26.9148	6.15963e-154	2.70828e-152	340.732	UBE2C
1.53252	4.37587	26.8328	4.80753e-153	2.10819e-151	338.681	CDC20
1.25168	4.13133	26.7046	1.17896e-151	5.15632e-150	335.487	CDCA5
-1.74805	2.70009	-26.6636	3.27261e-151	1.42755e-149	334.468	NR3C2
1.62205	3.47869	26.647	4.94408e-151	2.151e-149	334.056	BIRC5
1.76389	2.09879	26.6458	5.08439e-151	2.20625e-149	334.028	PDGFRL
1.06414	7.12119	26.6449	5.19955e-151	2.25033e-149	334.005	TTYH3
1.41537	1.23853	26.6047	1.41299e-150	6.09939e-149	333.008	HHIPL1
1.57804	2.90132	26.5356	7.84465e-150	3.36393e-148	331.297	CCR1
1.41817	4.52675	26.5355	7.85376e-150	3.36393e-148	331.295	OLFML3
1.19805	5.20827	26.5213	1.11669e-149	4.77068e-148	330.944	EFEMP2
2.07454	2.52768	26.5185	1.19884e-149	5.10849e-148	330.873	FOSL1
1.54037	1.96643	26.5104	1.46514e-149	6.22723e-148	330.673	LY96
1.50961	3.6285	26.5046	1.68894e-149	7.16007e-148	330.531	KIF4A
1.68652	0.572562	26.4636	4.65341e-149	1.96272e-147	329.519	NTNG2
1.84651	-0.0666139	26.456	5.61857e-149	2.36379e-147	329.331	LILRA5
1.12378	4.78117	26.4549	5.77391e-149	2.42299e-147	329.304	LRRC32
1.34329	4.43979	26.4056	1.95155e-148	8.16893e-147	328.088	UPP1
1.68151	6.38335	26.3797	3.69754e-148	1.54384e-146	327.451	C1QC
1.7784	1.14229	26.3475	8.15691e-148	3.39721e-146	326.661	TNFSF13B
1.96151	0.498308	26.3048	2.33481e-147	9.69969e-146	325.611	ULBP2
1.41913	3.02011	26.2562	7.69538e-147	3.18897e-145	324.421	COPZ2
1.54782	1.94275	26.2425	1.07703e-146	4.45208e-145	324.085	CENPA
1.35649	4.35423	26.2382	1.19849e-146	4.94182e-145	323.978	KDELR3
-1.03042	2.7322	-26.2102	2.38075e-146	9.79238e-145	323.293	CPEB3
1.86322	2.23394	26.1845	4.47054e-146	1.83425e-144	322.664	FAM176A
2.9712	1.99674	26.1838	4.54831e-146	1.86155e-144	322.647	CCL18
1.64087	2.58039	26.1282	1.76988e-145	7.22601e-144	321.291	MNDA
2.51649	-0.25634	26.1182	2.26291e-145	9.21623e-144	321.046	ADAMTS16
1.60038	3.00129	26.1166	2.35337e-145	9.56112e-144	321.006	AURKB
2.31474	1.40794	26.1155	2.41474e-145	9.7865e-144	320.981	C20orf103
1.57462	1.37539	26.108	2.9009e-145	1.17281e-143	320.798	TNFRSF4
1.33217	6.28159	26.1063	3.02705e-145	1.22084e-143	320.755	NID1
1.31369	3.35464	26.0904	4.45887e-145	1.79394e-143	320.369	CCDC109B
1.29388	4.37568	25.996	4.45342e-144	1.77879e-142	318.072	C1orf38
1.36353	7.68714	25.9949	4.5691e-144	1.82061e-142	318.046	S100A10
1.43518	5.44873	25.9587	1.10385e-143	4.38786e-142	317.166	CSF1R
2.22845	5.50325	25.9484	1.41671e-143	5.61804e-142	316.916	AHNAK2
-1.80362	3.19797	-25.9472	1.45744e-143	5.76575e-142	316.888	FAM107A
1.37256	5.40009	25.942	1.65398e-143	6.52769e-142	316.762	TPX2
1.22136	3.18503	25.9404	1.72214e-143	6.78056e-142	316.722	TSHZ3
2.36469	-0.779519	25.909	3.68744e-143	1.44841e-141	315.962	CCL13
1.02318	5.65843	25.8733	8.75651e-143	3.43139e-141	315.098	WIPF1
-1.62941	3.63473	-25.7697	1.07526e-141	4.19377e-140	312.595	SDPR
2.00587	0.996146	25.7686	1.10307e-141	4.29213e-140	312.57	TNFRSF18
1.54675	4.19403	25.7341	2.53991e-141	9.85987e-140	311.737	LEPREL2
1.24952	5.18513	25.6987	5.95413e-141	2.30598e-139	310.887	TK1
-1.89151	2.06444	-25.6958	6.39553e-141	2.47115e-139	310.816	VIPR1
2.07224	2.33293	25.695	6.51173e-141	2.5102e-139	310.798	LYPD1
-1.63733	1.80605	-25.6862	8.04699e-141	3.09483e-139	310.586	ADHFE1
1.56297	2.52409	25.6815	9.01031e-141	3.45729e-139	310.473	SAMSN1
-1.23606	3.95099	-25.6658	1.31601e-140	5.03792e-139	310.095	ALDH6A1
-1.1702	5.00626	-25.6543	1.73694e-140	6.634e-139	309.818	ACADSB
1.38381	4.08945	25.6489	1.97643e-140	7.53132e-139	309.689	AIF1
1.37082	4.29698	25.6415	2.36263e-140	8.98233e-139	309.511	FERMT3
1.69266	-0.8502	25.6299	3.12067e-140	1.18371e-138	309.234	TWIST2
1.33122	2.54386	25.6266	3.37641e-140	1.2778e-138	309.155	CDKN3
2.51841	-1.22183	25.6255	3.46711e-140	1.30913e-138	309.128	CHRNA1
1.97518	3.03812	25.6191	4.04853e-140	1.52519e-138	308.974	LIF
1.65265	2.60322	25.5969	6.89362e-140	2.59113e-138	308.442	SIGLEC10
1.26094	3.20149	25.5844	9.31415e-140	3.49302e-138	308.142	ADA
1.72782	0.977471	25.5557	1.85442e-139	6.9388e-138	307.455	FCGR2C
1.88445	0.752066	25.5409	2.63972e-139	9.8328e-138	307.102	ZNF365
1.52862	3.71143	25.5388	2.77712e-139	1.03214e-137	307.052	PODN
1.51386	4.66848	25.5381	2.82691e-139	1.0483e-137	307.034	ANLN
1.78228	3.08768	25.5272	3.67147e-139	1.35844e-137	306.773	COLEC12
1.39187	0.665032	25.497	7.55628e-139	2.7896e-137	306.053	PIK3R6
2.02745	0.943296	25.4723	1.36572e-138	5.03072e-137	305.462	TMEM90B
1.10787	5.23866	25.4622	1.7385e-138	6.38968e-137	305.221	GNB4
1.66643	2.62572	25.3863	1.06299e-137	3.89826e-136	303.414	CLEC7A
1.1054	8.4199	25.3743	1.41732e-137	5.18619e-136	303.127	S100A11
1.78056	4.63648	25.3688	1.61528e-137	5.8846e-136	302.996	CD109
1.52812	3.19359	25.3276	4.30501e-137	1.56491e-135	302.018	MELK
1.29002	3.93371	25.3201	5.14823e-137	1.86733e-135	301.839	PLXDC2
1.37787	3.47197	25.2968	8.94749e-137	3.23829e-135	301.288	PKMYT1
1.12345	6.47541	25.2803	1.32593e-136	4.78836e-135	300.895	EHD2
-1.46459	4.37969	-25.253	2.5312e-136	9.10134e-135	300.25	TGFBR3
1.1499	6.09057	25.2334	4.03771e-136	1.44555e-134	299.784	SIRPA
1.37637	4.12211	25.0448	3.48105e-134	1.23559e-132	295.336	VDR
1.31473	4.19755	25.0379	4.0946e-134	1.45026e-132	295.174	IER5L
1.69522	6.55715	25.0269	5.30472e-134	1.87486e-132	294.915	C1QB
-1.08324	5.29282	-25.0119	7.55522e-134	2.64768e-132	294.562	GPD1L
1.35482	3.18958	25.0108	7.75236e-134	2.71104e-132	294.537	NCAPH
1.12563	7.10486	24.9896	1.27603e-133	4.45293e-132	294.039	LAMB1
1.48356	2.37396	24.9801	1.59382e-133	5.55024e-132	293.817	DOK2
1.37842	5.36824	24.9767	1.72801e-133	6.00491e-132	293.737	HMOX1
-1.98734	2.04552	-24.9479	3.39594e-133	1.17764e-131	293.062	BTNL9
1.40709	3.15738	24.9353	4.57117e-133	1.58187e-131	292.766	CLEC2B
1.43798	4.76665	24.9173	6.96822e-133	2.40135e-131	292.345	CD53
1.55847	2.8769	24.9156	7.25318e-133	2.49437e-131	292.305	MS4A4A
1.52637	3.72007	24.911	8.07892e-133	2.77259e-131	292.197	KIF20A
1.37805	3.84697	24.9054	9.21395e-133	3.15559e-131	292.066	CCNB2
1.35052	3.63836	24.8945	1.18976e-132	4.06628e-131	291.811	KIF23
1.27727	4.03185	24.8774	1.77576e-132	6.05658e-131	291.412	MYO1F
2.00111	1.29111	24.8732	1.95829e-132	6.66543e-131	291.314	CILP2
1.19531	1.66319	24.859	2.73435e-132	9.28781e-131	290.981	ANXA2P1
3.02419	-2.81023	24.8583	2.77699e-132	9.41338e-131	290.965	PAEP
1.49286	6.97597	24.8567	2.88423e-132	9.75693e-131	290.927	TGM2
1.3254	3.42655	24.7838	1.58503e-131	5.35099e-130	289.227	RIN1
2.21719	-2.12826	24.7822	1.6439e-131	5.53847e-130	289.191	HAS1
1.42471	5.93225	24.7581	2.88607e-131	9.70374e-130	288.629	CD14
1.88091	0.954857	24.7024	1.05758e-130	3.54151e-129	287.333	TNFSF9
1.19372	4.61569	24.698	1.16998e-130	3.90999e-129	287.232	FMNL1
1.34178	3.91392	24.6949	1.25902e-130	4.19911e-129	287.159	KIF2C
1.23405	4.12006	24.6801	1.77466e-130	5.90698e-129	286.816	EMILIN2
-1.36386	4.77785	-24.6794	1.80618e-130	5.99984e-129	286.799	SH3BGRL2
1.35845	3.00226	24.6738	2.05553e-130	6.81449e-129	286.67	GTSE1
1.0844	3.33021	24.6629	2.64583e-130	8.73652e-129	286.418	ADAP2
1.44769	3.49558	24.6103	8.97442e-130	2.95746e-128	285.199	ITGA4
1.4206	3.20601	24.6019	1.09143e-129	3.5896e-128	285.003	HJURP
1.27086	3.07334	24.5992	1.16068e-129	3.80978e-128	284.942	LOC100270710
1.22917	6.13778	24.5868	1.54942e-129	5.07574e-128	284.654	FXYD5
1.00669	6.93852	24.5839	1.65625e-129	5.415e-128	284.587	CNN2
1.60732	-0.170407	24.568	2.3924e-129	7.79105e-128	284.22	OR51E1
1.34309	5.02777	24.5035	1.06583e-128	3.45739e-127	282.729	FOXM1
-1.15008	2.047	-24.4946	1.3078e-128	4.23401e-127	282.525	GKAP1
1.85789	2.63936	24.4871	1.55542e-128	5.02584e-127	282.352	ROR2
1.48047	-0.347151	24.4807	1.80482e-128	5.80906e-127	282.204	C17orf60
1.60959	4.98516	24.4728	2.16489e-128	6.95449e-127	282.022	CYBB
2.04965	3.12249	24.4493	3.72714e-128	1.19499e-126	281.48	SLC38A5
-1.28067	1.40333	-24.4486	3.77917e-128	1.20933e-126	281.466	ZNF540
1.41934	5.82076	24.4391	4.71252e-128	1.5051e-126	281.246	MKI67
1.67928	-0.953011	24.437	4.94783e-128	1.57722e-126	281.197	FAM180A
1.03586	4.69666	24.4326	5.46806e-128	1.7397e-126	281.097	ADCY7
1.41324	3.5992	24.4082	9.59163e-128	3.03998e-126	280.537	HEPH
1.02409	5.08534	24.4081	9.61306e-128	3.04096e-126	280.534	KIFC3
1.13398	2.92994	24.3806	1.81152e-127	5.70869e-126	279.902	DOK3
1.21973	5.12213	24.3691	2.36146e-127	7.42763e-126	279.637	CHST15
1.41555	3.76054	24.366	2.53749e-127	7.96617e-126	279.566	BUB1
1.79792	-1.7205	24.3526	3.44705e-127	1.08012e-125	279.26	CLDN14
-1.17983	4.98145	-24.3207	7.18726e-127	2.24362e-125	278.527	ALDH5A1
1.40173	3.02887	24.3071	9.81478e-127	3.05234e-125	278.216	EVI2A
1.58583	1.72372	24.3038	1.05804e-126	3.28428e-125	278.141	KIAA1755
1.4644	2.74504	24.3007	1.13548e-126	3.51809e-125	278.07	CDC45
1.58928	6.4122	24.3006	1.1393e-126	3.52333e-125	278.067	C1QA
1.41594	2.52021	24.2868	1.56447e-126	4.82917e-125	277.751	LST1
1.34269	6.98421	24.2517	3.49435e-126	1.07662e-124	276.949	SLC2A1
1.48779	0.505004	24.1882	1.4949e-125	4.59729e-124	275.498	ADAMTS6
1.39678	4.88124	24.1725	2.13636e-125	6.55784e-124	275.142	RAC2
1.3067	1.04653	24.1567	3.06567e-125	9.39309e-124	274.781	FOXS1
1.59571	2.33439	24.1524	3.38014e-125	1.03375e-123	274.684	TMEM200A
2.18007	-2.39677	24.1262	6.15163e-125	1.87789e-123	274.086	NETO1
1.33529	2.71252	24.123	6.61156e-125	2.01458e-123	274.015	SLC2A6
1.92066	3.16983	24.1159	7.77193e-125	2.36381e-123	273.853	DIO2
1.55251	6.03103	24.1073	9.45684e-125	2.871e-123	273.657	IL32
2.37405	0.276052	24.0926	1.32122e-124	4.00375e-123	273.324	AIM2
1.34674	4.70688	24.0912	1.36401e-124	4.12589e-123	273.292	C1QTNF1
2.33135	0.358881	24.0797	1.77154e-124	5.34884e-123	273.031	IL6
2.92661	0.410453	24.0631	2.58803e-124	7.78569e-123	272.653	HMGA2
1.57698	5.51241	24.0393	4.44646e-124	1.33523e-122	272.113	S100A4
2.58653	0.913397	24.0371	4.67343e-124	1.40085e-122	272.063	ADAMDEC1
1.41919	4.03218	23.999	1.11015e-123	3.32164e-122	271.2	IQGAP3
1.19584	3.99626	23.9898	1.36548e-123	4.07823e-122	270.993	CCNA2
1.51366	2.13811	23.9699	2.14795e-123	6.40367e-122	270.541	LILRB1
1.30006	6.01626	23.9523	3.19703e-123	9.49714e-122	270.144	PLOD2
1.19007	3.16328	23.9375	4.47522e-123	1.32703e-121	269.809	IL15RA
2.33514	-1.06671	23.9209	6.51162e-123	1.92744e-121	269.434	GPR115
2.188	-0.730683	23.9149	7.45133e-123	2.19774e-121	269.3	GAP43
1.34158	1.28012	23.8963	1.1361e-122	3.34494e-121	268.879	CD33
1.76173	1.25145	23.8761	1.79355e-122	5.27125e-121	268.423	MATN3
1.18849	3.00466	23.8741	1.87594e-122	5.50365e-121	268.378	LOC100130776
1.23881	3.93596	23.8437	3.72247e-122	1.08825e-120	267.695	LCP2
1.77091	-1.34209	23.83	5.07766e-122	1.48182e-120	267.385	FOXC2
2.1441	3.18246	23.7966	1.07787e-121	3.14002e-120	266.634	GBP5
1.74452	7.14421	23.7852	1.3913e-121	4.04599e-120	266.379	GPNMB
1.83268	-0.321495	23.7801	1.56202e-121	4.5345e-120	266.263	COL24A1
1.4888	4.75481	23.7655	2.1677e-121	6.28179e-120	265.937	OSMR
1.09576	3.47911	23.7577	2.58372e-121	7.4743e-120	265.761	RAB3IL1
1.93426	1.27569	23.7441	3.51285e-121	1.01268e-119	265.455	BICC1
2.70228	4.49309	23.7387	3.96369e-121	1.14066e-119	265.334	CHI3L1
1.51637	1.02767	23.7272	5.12512e-121	1.47234e-119	265.078	CNIH3
-1.09147	5.19318	-23.703	8.83771e-121	2.5345e-119	264.534	C7orf41
1.06242	5.75056	23.6983	9.8206e-121	2.81151e-119	264.429	PMP22
-1.1999	4.13229	-23.6779	1.55177e-120	4.42721e-119	263.972	ACACB
1.33702	6.38996	23.5612	2.11061e-119	5.97022e-118	261.368	TPM2
1.12166	4.00684	23.5593	2.202e-119	6.21811e-118	261.326	HEYL
1.39058	3.07468	23.5523	2.57566e-119	7.26091e-118	261.169	KIF18B
1.35403	2.71459	23.5517	2.60788e-119	7.33926e-118	261.157	BNC2
1.77959	0.104662	23.5481	2.82761e-119	7.94415e-118	261.076	BEAN
2.5249	4.66973	23.512	6.32046e-119	1.77272e-117	260.274	S100A9
1.64101	1.1361	23.5032	7.69983e-119	2.15232e-117	260.077	GXYLT2
1.94639	-0.133759	23.4839	1.18268e-118	3.30036e-117	259.648	KCND2
1.49307	1.17831	23.4811	1.25905e-118	3.50756e-117	259.586	SGIP1
1.09097	2.57415	23.4667	1.73474e-118	4.81658e-117	259.266	RAD51
1.16057	3.49046	23.4637	1.85564e-118	5.14366e-117	259.199	TRIP13
1.09741	7.07598	23.4539	2.30755e-118	6.38564e-117	258.981	CTSC
1.39393	0.257525	23.4232	4.55695e-118	1.25684e-116	258.302	RAB42
1.61474	-0.655015	23.3789	1.21912e-117	3.34571e-116	257.321	DRP2
-1.48941	4.17375	-23.354	2.11739e-117	5.80131e-116	256.77	EPHX2
1.57724	3.11691	23.3446	2.60749e-117	7.13231e-116	256.562	HSPA6
1.3703	5.9162	23.3372	3.07255e-117	8.36299e-116	256.398	SOCS3
1.46468	3.96446	23.3051	6.24458e-117	1.69689e-115	255.691	PLEK
1.50395	5.02114	23.2518	2.02687e-116	5.49876e-115	254.516	BASP1
1.25207	3.56722	23.2314	3.17735e-116	8.60585e-115	254.067	UHRF1
1.84465	2.43259	23.2037	5.85033e-116	1.5794e-114	253.458	SLC2A5
1.57027	4.85503	23.1983	6.59182e-116	1.77614e-114	253.339	CDCP1
-1.90436	-1.09976	-23.1674	1.29947e-115	3.49108e-114	252.662	PACRG
1.2096	4.2911	23.1445	2.14959e-115	5.76563e-114	252.16	SELPLG
1.25594	2.15534	23.1444	2.15594e-115	5.77331e-114	252.157	SKA1
1.46567	1.64381	23.1363	2.57711e-115	6.89004e-114	251.979	SH2D2A
1.29355	3.05631	23.1277	3.10886e-115	8.29832e-114	251.792	NFAM1
1.01388	2.7406	23.0811	8.64266e-115	2.29585e-113	250.771	KDELC1
2.47943	-2.09169	23.0677	1.15983e-114	3.07605e-113	250.478	SERPINB7
1.85484	0.102376	23.0524	1.62357e-114	4.29223e-113	250.142	CTLA4
1.28505	3.71394	23.0398	2.13535e-114	5.63624e-113	249.869	NCAPG
1.48413	-0.222538	23.0038	4.69738e-114	1.23593e-112	249.082	SLC2A14
1.37659	3.10785	22.9999	5.10883e-114	1.34206e-112	248.999	TROAP
1.7341	3.59136	22.9922	6.05196e-114	1.5873e-112	248.83	PDLIM4
1.76602	-0.790496	22.99	6.34499e-114	1.66152e-112	248.782	C12orf59
2.93434	-0.0869005	22.954	1.39297e-113	3.6248e-112	247.998	CXCL5
1.06737	4.08046	22.9408	1.85705e-113	4.8173e-112	247.711	NUAK1
1.71354	2.21027	22.9019	4.33693e-113	1.12326e-111	246.865	CCL3
1.77535	2.41186	22.8836	6.45456e-113	1.66652e-111	246.468	SDS
-1.69451	2.59995	-22.8213	2.49995e-112	6.43467e-111	245.117	ATOH8
1.11878	5.63834	22.7742	6.94223e-112	1.7841e-110	244.098	STAB1
1.21085	2.90982	22.7738	6.99594e-112	1.79512e-110	244.09	C1orf162
1.3082	5.66227	22.7262	1.96081e-111	5.01581e-110	243.062	LTBP1
-1.99905	-1.25774	-22.6933	3.98572e-111	1.01799e-109	242.354	AQP7
1.52176	4.32918	22.6808	5.22537e-111	1.33255e-109	242.084	ADM
1.08733	4.13255	22.6805	5.25876e-111	1.33901e-109	242.078	PRDM1
1.3982	2.24127	22.6612	7.97005e-111	2.02625e-109	241.663	CKAP2L
1.88423	3.03826	22.6422	1.20131e-110	3.04945e-109	241.254	MFI2
2.40807	0.718755	22.5956	3.27443e-110	8.27393e-109	240.253	CCL20
1.17068	2.61581	22.5649	6.33043e-110	1.5899e-108	239.596	VEGFC
1.13999	4.31764	22.5535	8.08542e-110	2.02453e-108	239.351	PTTG1
2.63673	0.967861	22.535	1.20198e-109	2.99609e-108	238.956	COL22A1
1.5787	-2.08757	22.5261	1.45545e-109	3.62245e-108	238.765	LIMS3
1.37615	3.94811	22.4918	3.03697e-109	7.52479e-108	238.031	NCKAP1L
1.12919	3.21995	22.4734	4.50466e-109	1.11447e-107	237.638	LAT2
1.72416	0.458868	22.4645	5.44987e-109	1.3443e-107	237.448	MMP16
-1.14652	2.13744	-22.4629	5.63284e-109	1.38737e-107	237.415	TMEM220
1.33279	5.19516	22.4284	1.17803e-108	2.8929e-107	236.679	LSP1
1.33867	-0.801466	22.3881	2.78606e-108	6.83162e-107	235.82	CD300LB
1.02343	5.49177	22.3767	3.55097e-108	8.69438e-107	235.578	FBLIM1
1.80551	4.01755	22.3705	4.05627e-108	9.91692e-107	235.445	CREB3L1
-1.00145	0.739133	-22.3591	5.16568e-108	1.26107e-106	235.204	ZNF396
1.91221	0.120735	22.3413	7.54691e-108	1.83967e-106	234.826	CCL8
1.23442	2.40854	22.3246	1.0788e-107	2.61818e-106	234.469	FZD2
1.4974	3.32337	22.3233	1.10883e-107	2.68713e-106	234.442	EPSTI1
-1.05073	1.1028	-22.2968	1.94761e-107	4.71293e-106	233.88	BDNFOS
3.12883	0.717351	22.2796	2.80427e-107	6.77602e-106	233.516	KRT16
1.0364	4.29079	22.2739	3.167e-107	7.64137e-106	233.395	MSRB3
1.20455	1.46202	22.2719	3.30446e-107	7.94989e-106	233.353	NLRP3
1.17945	4.69552	22.264	3.90314e-107	9.37658e-106	233.187	SLC15A3
1.26361	3.56203	22.2365	6.99329e-107	1.67274e-105	232.605	SLC12A8
2.55117	2.94239	22.2324	7.63769e-107	1.82424e-105	232.517	S100A8
-1.03134	3.92409	-22.2225	9.42287e-107	2.24739e-105	232.307	CAB39L
-1.66827	0.577939	-22.202	1.45241e-106	3.45411e-105	231.876	SLC2A4
1.86037	-1.38434	22.1949	1.69035e-106	4.01421e-105	231.724	TNFSF11
1.16443	5.62343	22.1731	2.67911e-106	6.34413e-105	231.265	DKK3
1.04724	2.44144	22.1549	3.9342e-106	9.30289e-105	230.882	OLFML1
1.74109	-0.0316337	22.1532	4.07597e-106	9.6244e-105	230.846	OMD
1.3918	2.98647	22.1212	8.02116e-106	1.88594e-104	230.171	ATP10A
1.15497	5.09557	22.1082	1.05498e-105	2.47697e-104	229.898	NXN
1.15779	4.18446	22.0919	1.4864e-105	3.48003e-104	229.556	KIFC1
1.61271	4.08853	22.0894	1.5671e-105	3.66379e-104	229.503	STC1
-3.14434	-0.264803	-22.084	1.75819e-105	4.10475e-104	229.388	HMGCS2
-1.29736	0.671673	-22.083	1.79469e-105	4.18407e-104	229.368	ZMYND12
1.37995	1.99838	22.0828	1.8017e-105	4.19453e-104	229.364	IGSF6
-2.70591	0.976315	-22.0812	1.86275e-105	4.33056e-104	229.33	ADH1B
1.70438	0.76458	22.078	1.99315e-105	4.62724e-104	229.263	TLR8
1.08424	3.36853	22.0604	2.88648e-105	6.6918e-104	228.893	CHN1
1.12289	3.67568	22.047	3.83244e-105	8.87242e-104	228.611	SEMA6B
1.27386	2.40219	22.0327	5.17394e-105	1.19447e-103	228.311	EXO1
1.22403	4.15737	22.0285	5.65319e-105	1.3033e-103	228.223	IL1RAP
1.51878	2.51048	22.0231	6.32987e-105	1.45728e-103	228.11	TNFRSF6B
1.31625	4.47017	21.9889	1.29787e-104	2.98384e-103	227.394	MS4A6A
1.58746	1.53118	21.9856	1.39054e-104	3.19247e-103	227.325	CD84
1.15859	3.08646	21.982	1.49947e-104	3.43304e-103	227.25	GPRIN1
1.45935	0.874926	21.9799	1.56912e-104	3.58754e-103	227.205	FOXP3
1.2032	6.77297	21.975	1.73582e-104	3.95233e-103	227.104	CTGF
1.50514	4.54259	21.9744	1.75806e-104	3.99747e-103	227.091	NT5E
1.57239	2.24552	21.9687	1.98115e-104	4.49241e-103	226.972	VGLL3
1.39317	1.79201	21.9675	2.03236e-104	4.60224e-103	226.946	NOD2
1.61293	3.35408	21.9451	3.25103e-104	7.34183e-103	226.478	EPR1
1.75762	3.59137	21.9136	6.28485e-104	1.41738e-102	225.82	MDFI
1.17976	6.87085	21.9123	6.46524e-104	1.45609e-102	225.792	NBL1
1.19376	3.77173	21.9115	6.56803e-104	1.47723e-102	225.776	TLR2
2.17214	0.583878	21.8462	2.57171e-103	5.76063e-102	224.415	GALNT5
1.48317	4.34693	21.8283	3.7318e-103	8.34794e-102	224.043	PDGFRA
-1.02316	3.50457	-21.8255	3.95851e-103	8.84317e-102	223.984	RALGPS1
-1.92328	0.519159	-21.8242	4.06442e-103	9.06753e-102	223.958	ZBTB16
1.04133	5.45288	21.8121	5.23259e-103	1.16423e-101	223.706	F2R
-2.14047	1.31812	-21.8107	5.3879e-103	1.19718e-101	223.677	ABCA8
1.83095	1.27566	21.7961	7.30791e-103	1.62163e-101	223.373	B4GALNT1
1.16669	2.00535	21.7855	9.11028e-103	2.01618e-101	223.153	SPC25
1.2604	3.1175	21.7366	2.51856e-102	5.54418e-101	222.139	CSF2RB
1.88806	-1.14659	21.7331	2.70592e-102	5.94871e-101	222.067	MCHR1
2.01568	0.977461	21.7107	4.31019e-102	9.463e-101	221.603	HES2
1.26844	4.32236	21.689	6.75232e-102	1.4766e-100	221.155	TPBG
1.13294	2.55856	21.6798	8.17988e-102	1.78643e-100	220.964	SKA3
2.27529	2.8286	21.6791	8.29792e-102	1.80982e-100	220.949	S100A2
1.48715	1.16235	21.6486	1.56007e-101	3.39367e-100	220.32	PTPN22
1.19777	3.42572	21.6364	2.00828e-101	4.36295e-100	220.068	CMKLR1
3.00252	0.0847498	21.6179	2.94539e-101	6.39041e-100	219.686	CST1
-1.75305	1.7833	-21.6164	3.03482e-101	6.57583e-100	219.656	CACNA2D2
2.06092	-1.17462	21.6132	3.24605e-101	7.02435e-100	219.589	MGC45800
-1.43905	4.74082	-21.6114	3.36592e-101	7.27425e-100	219.553	ABAT
1.25432	3.78744	21.6111	3.38742e-101	7.31117e-100	219.546	JAK3
1.05746	3.44822	21.6042	3.90402e-101	8.41523e-100	219.405	ST8SIA4
-1.2675	3.19403	-21.601	4.173e-101	8.98333e-100	219.338	PAIP2B
-1.00763	-0.118184	-21.5962	4.60559e-101	9.90172e-100	219.24	CDNF
1.78932	1.96378	21.5932	4.9034e-101	1.05283e-99	219.177	IL1B
1.28861	2.98621	21.5846	5.8537e-101	1.25363e-99	219.001	NEK2
-1.39985	1.0905	-21.5831	6.03804e-101	1.29144e-99	218.97	FAM47E
2.24517	-0.781689	21.5555	1.06791e-100	2.27529e-99	218.401	CPA4
1.35958	2.34152	21.549	1.22053e-100	2.59712e-99	218.268	KIF14
1.4243	3.99378	21.5433	1.37325e-100	2.91834e-99	218.15	EPHB2
1.21774	3.10576	21.5356	1.60724e-100	3.41123e-99	217.993	NDC80
-1.50759	-0.713518	-21.4937	3.80943e-100	8.07483e-99	217.132	KLHL32
1.36612	2.06783	21.4847	4.57808e-100	9.69172e-99	216.949	FAM64A
1.15039	2.75907	21.4657	6.76424e-100	1.42652e-98	216.56	PIK3R5
1.06878	2.25202	21.4467	9.99997e-100	2.10355e-98	216.17	FAM72B
1.196	2.36712	21.4438	1.06022e-99	2.22741e-98	216.111	DIAPH3
1.12075	6.45645	21.4437	1.06297e-99	2.23036e-98	216.109	PRSS23
1.07678	1.2723	21.4431	1.07624e-99	2.25535e-98	216.096	FAM54A
2.02795	0.866008	21.3969	2.77294e-99	5.77439e-98	215.152	ST6GALNAC5
1.86269	4.84951	21.3763	4.23215e-99	8.80203e-98	214.731	LAMC2
1.14769	2.90528	21.3728	4.54453e-99	9.43987e-98	214.66	NCF4
1.15173	6.79899	21.3694	4.86799e-99	1.00991e-97	214.591	CAPG
1.00176	3.64144	21.367	5.12117e-99	1.06111e-97	214.54	TEAD4
1.75711	4.18716	21.3643	5.40445e-99	1.1184e-97	214.487	ANGPTL4
1.21635	1.60638	21.3521	6.93456e-99	1.43147e-97	214.238	NINJ2
1.9173	3.07934	21.3385	9.16519e-99	1.88723e-97	213.96	KRT80
-1.31298	4.07136	-21.332	1.0459e-98	2.15097e-97	213.828	EDNRB
1.37262	6.43415	21.288	2.56841e-98	5.26253e-97	212.932	SLC7A5
1.30781	2.34481	21.2757	3.30028e-98	6.75375e-97	212.682	MCM10
1.23821	3.6404	21.2582	4.71028e-98	9.62586e-97	212.327	DFNA5
1.42884	2.63056	21.2581	4.71537e-98	9.62586e-97	212.326	CHST1
1.12986	2.55881	21.2467	5.95708e-98	1.21457e-96	212.093	RAD54L
1.93579	0.51389	21.2151	1.13199e-97	2.29668e-96	211.453	TMEM92
-1.5056	-0.727132	-21.2121	1.20303e-97	2.43486e-96	211.392	CASC1
2.0127	-1.00931	21.1461	4.58404e-97	9.21031e-96	210.058	ATP6V0D2
1.04293	7.0835	21.1291	6.46778e-97	1.29794e-95	209.714	NOTCH3
1.25769	3.58315	21.125	7.02715e-97	1.40679e-95	209.632	CDH13
-1.1362	1.9966	-21.096	1.26351e-96	2.52337e-95	209.046	GARNL3
1.10585	2.2663	21.0946	1.30022e-96	2.59044e-95	209.018	ORC1L
1.05449	3.11594	21.0464	3.44402e-96	6.81241e-95	208.046	FJX1
2.12201	-0.218103	21.0422	3.74995e-96	7.40872e-95	207.961	CST6
1.15809	1.79497	21.0386	4.02995e-96	7.95244e-95	207.89	TNFAIP8L2
1.09559	5.82485	21.0341	4.4152e-96	8.70229e-95	207.799	SRGN
1.42053	0.934311	21.0338	4.43377e-96	8.72853e-95	207.794	LPPR4
-1.30199	0.311382	-21.012	6.88753e-96	1.3543e-94	207.355	LOC92973
-1.56724	2.41067	-21.0115	6.95276e-96	1.36551e-94	207.346	PGM5
1.30701	3.68396	21.0052	7.90269e-96	1.5484e-94	207.218	DOCK2
1.12952	7.70953	20.9962	9.47435e-96	1.85415e-94	207.037	SERPING1
1.33442	5.20845	20.9853	1.17782e-95	2.3023e-94	206.82	ACP5
1.59112	5.02317	20.982	1.25913e-95	2.45834e-94	206.753	RGS1
1.51768	4.0309	20.9798	1.31779e-95	2.56985e-94	206.708	F13A1
1.10417	4.49815	20.9515	2.3239e-95	4.51331e-94	206.142	CSF1
-1.69088	4.75475	-20.9515	2.32527e-95	4.51331e-94	206.142	PDK4
-2.02242	-0.587446	-20.9346	3.26766e-95	6.30556e-94	205.802	ACADL
1.70162	5.63203	20.909	5.45934e-95	1.0486e-93	205.29	LAMB3
1.00591	3.11089	20.9074	5.63555e-95	1.08119e-93	205.259	CDCA3
1.13264	2.12774	20.8925	7.58892e-95	1.45427e-93	204.962	ARHGAP22
-1.96457	1.40594	-20.8907	7.87984e-95	1.50827e-93	204.924	C11orf92
1.51444	3.32239	20.8836	9.07637e-95	1.73529e-93	204.783	SIGLEC1
1.84475	1.53048	20.8827	9.25226e-95	1.76688e-93	204.764	GNLY
1.4799	2.85479	20.8796	9.83314e-95	1.87565e-93	204.703	MIAT
1.1009	5.52704	20.8643	1.33713e-94	2.54763e-93	204.397	CD4
2.25487	-1.60921	20.8528	1.68301e-94	3.20293e-93	204.167	EN1
1.78219	2.68058	20.8371	2.30239e-94	4.37666e-93	203.855	C15orf48
1.84831	-1.328	20.8172	3.42805e-94	6.50897e-93	203.458	IL1A
1.04796	5.43555	20.8168	3.45102e-94	6.5451e-93	203.451	SLC43A3
2.08928	3.33913	20.8118	3.81235e-94	7.22212e-93	203.352	CXCL10
2.01993	1.94412	20.8023	4.60984e-94	8.69313e-93	203.163	SYT12
-1.46555	5.42581	-20.7592	1.0898e-93	2.04581e-92	202.304	SELENBP1
1.81607	1.16031	20.7195	2.40128e-93	4.49251e-92	201.517	GZMB
-1.39889	1.12843	-20.7151	2.62207e-93	4.90004e-92	201.429	TTC18
-1.93897	0.0100201	-20.7135	2.70669e-93	5.05248e-92	201.397	DNASE1L3
1.01249	3.7304	20.7064	3.11772e-93	5.80666e-92	201.256	CDCA8
2.24581	-0.253893	20.7016	3.42824e-93	6.37783e-92	201.161	CALB2
1.18576	2.92991	20.6764	5.65667e-93	1.05e-91	200.662	BMP8A
1.49272	-0.516398	20.6761	5.68268e-93	1.05365e-91	200.657	PLA2G5
1.05793	3.13259	20.6675	6.74218e-93	1.2473e-91	200.487	PRR5L
1.2177	2.03145	20.6597	7.86818e-93	1.45399e-91	200.333	SIRPB1
1.32484	4.21085	20.6519	9.18087e-93	1.69468e-91	200.179	PTGS1
1.47751	0.871945	20.6297	1.42709e-92	2.6313e-91	199.739	PLEKHN1
1.84992	0.126389	20.5848	3.47148e-92	6.36541e-91	198.853	ZBED2
2.49122	-0.894959	20.5753	4.18902e-92	7.67263e-91	198.665	EREG
-1.66471	1.90533	-20.5665	4.97688e-92	9.1056e-91	198.493	FAM189A2
1.64789	-3.2001	20.5649	5.14213e-92	9.39757e-91	198.461	C14orf34
1.46714	5.02791	20.5315	9.92939e-92	1.80868e-90	197.805	RARRES2
1.48162	2.02961	20.4552	4.46485e-91	8.11507e-90	196.305	NCF1
1.46945	2.58046	20.4454	5.41013e-91	9.82087e-90	196.114	SLC17A9
1.52278	2.27802	20.4404	5.971e-91	1.0817e-89	196.016	CCL4
1.31695	1.91049	20.4388	6.1592e-91	1.11457e-89	195.985	GPR176
1.38934	3.27815	20.4367	6.42067e-91	1.16062e-89	195.943	IL2RB
1.49245	-3.1986	20.4274	7.71094e-91	1.39082e-89	195.76	ENTHD1
1.10934	3.3705	20.4187	9.14375e-91	1.64732e-89	195.591	APOB48R
-1.18686	4.21432	-20.4186	9.15287e-91	1.64732e-89	195.59	C5orf4
1.013	6.65337	20.3999	1.32281e-90	2.37304e-89	195.222	IFI16
1.74333	0.986432	20.3978	1.37816e-90	2.46966e-89	195.181	KIAA1644
1.20603	2.79124	20.3893	1.62561e-90	2.90995e-89	195.017	NUF2
1.10142	1.17172	20.3796	1.96712e-90	3.51747e-89	194.827	FAM72D
1.38745	4.08622	20.3769	2.07335e-90	3.69945e-89	194.774	CCL2
1.8431	1.65599	20.3636	2.69235e-90	4.79359e-89	194.514	KLHDC7B
1.19093	2.30738	20.3544	3.22242e-90	5.71893e-89	194.334	BTK
1.21241	2.31031	20.35	3.51297e-90	6.22127e-89	194.248	CDCA2
1.60093	-0.828557	20.3485	3.61843e-90	6.40118e-89	194.219	TMEM150B
1.26877	2.63676	20.3195	6.37977e-90	1.12621e-88	193.653	DEPDC1
1.28769	1.27112	20.3081	7.96188e-90	1.40251e-88	193.432	CARD9
1.06405	4.82972	20.3077	8.03066e-90	1.41312e-88	193.424	FRMD6
1.34094	0.763431	20.2701	1.67162e-89	2.92287e-88	192.693	NEIL3
-1.91965	-1.71763	-20.2677	1.75203e-89	3.06024e-88	192.646	PEBP4
1.0861	2.97132	20.2673	1.76554e-89	3.08059e-88	192.638	FGR
1.28211	0.633168	20.2559	2.20303e-89	3.8399e-88	192.417	CENPI
1.35397	1.87314	20.2418	2.90184e-89	5.04731e-88	192.143	PTAFR
1.05811	1.08763	20.2413	2.92927e-89	5.08968e-88	192.133	GSG2
-1.13526	1.20788	-20.239	3.06556e-89	5.31535e-88	192.088	FHIT
1.36362	0.175731	20.2185	4.56854e-89	7.90481e-88	191.69	SIGLEC5
-1.03353	2.76303	-20.2148	4.90195e-89	8.46403e-88	191.62	ZNF493
-1.47001	2.20025	-20.2035	6.11429e-89	1.05464e-87	191.4	FMO5
1.16577	3.08187	20.1999	6.55015e-89	1.12864e-87	191.331	CENPE
1.52884	-0.748082	20.1939	7.35949e-89	1.26678e-87	191.215	ERMN
1.54241	-0.969089	20.189	8.10084e-89	1.39294e-87	191.119	AMZ1
-1.34461	4.51463	-20.1639	1.31922e-88	2.26137e-87	190.633	LIFR
1.08722	3.15599	20.1542	1.59257e-88	2.72711e-87	190.445	WAS
1.28332	2.39169	20.1363	2.25022e-88	3.84929e-87	190.1	CSF2RA
-1.52433	5.22406	-20.1113	3.65585e-88	6.2345e-87	189.616	MAOA
1.24174	2.35578	20.1106	3.70017e-88	6.3036e-87	189.604	DEPDC1B
2.68562	4.17254	20.0997	4.57256e-88	7.77383e-87	189.393	KRT17
1.28719	3.72043	20.0915	5.35797e-88	9.09976e-87	189.235	PGF
1.14569	3.86665	20.0768	7.11573e-88	1.20604e-86	188.952	SLA
1.30924	1.90692	20.0487	1.22461e-87	2.06502e-86	188.411	FGF1
1.17883	1.42194	20.0479	1.24445e-87	2.09635e-86	188.395	CDC25C
1.61035	-0.387747	20.0395	1.46297e-87	2.46195e-86	188.233	ICOS
1.28584	-0.947993	20.0104	2.56354e-87	4.29659e-86	187.674	MEFV
2.66028	1.03375	20.0037	2.91611e-87	4.88256e-86	187.546	CA9
1.5035	1.598	20.0025	2.98418e-87	4.9915e-86	187.523	PAPPA
1.35087	4.08603	19.9967	3.33313e-87	5.56955e-86	187.412	PDLIM3
1.50595	4.52593	19.9926	3.60856e-87	6.02372e-86	187.333	EGLN3
1.48552	2.65928	19.976	4.96709e-87	8.28315e-86	187.015	ITGB3
1.51842	1.72174	19.9611	6.62188e-87	1.10205e-85	186.728	HSPA7
1.01368	4.54736	19.9568	7.18328e-87	1.19428e-85	186.647	CDK1
1.25621	0.334933	19.9489	8.36291e-87	1.38762e-85	186.495	LILRA2
1.01104	6.65835	19.9322	1.1535e-86	1.91204e-85	186.175	PFKP
1.76041	-0.949047	19.9294	1.21703e-86	2.01333e-85	186.121	IGLON5
1.12722	3.52922	19.928	1.24918e-86	2.06444e-85	186.095	BUB1B
1.64247	3.12758	19.9173	1.53546e-86	2.53251e-85	185.889	MOXD1
1.16506	2.21624	19.9002	2.12934e-86	3.50159e-85	185.563	LY86
1.14682	3.04363	19.8948	2.36245e-86	3.87722e-85	185.46	HMMR
1.3094	3.94782	19.8877	2.707e-86	4.42954e-85	185.324	FYB
-1.45454	2.62343	-19.8858	2.80826e-86	4.5907e-85	185.287	LDHD
-1.3812	3.07794	-19.8754	3.4277e-86	5.59227e-85	185.089	ZMAT1
1.12616	3.35365	19.86	4.59437e-86	7.48098e-85	184.796	PARVG
1.29856	-0.126619	19.8051	1.31225e-85	2.12628e-84	183.75	TNFRSF8
1.29604	3.7357	19.7868	1.86175e-85	3.01077e-84	183.401	ASPM
1.69809	3.32804	19.7842	1.95388e-85	3.15668e-84	183.353	KCNN4
1.44374	3.58857	19.7623	2.96919e-85	4.78767e-84	182.936	IGFBP6
1.40775	4.56726	19.748	3.89742e-85	6.26611e-84	182.665	VCAM1
1.14806	5.33256	19.725	6.03121e-85	9.65926e-84	182.229	CENPF
-1.18736	2.41005	-19.723	6.27253e-85	1.00361e-83	182.19	NOSTRIN
2.12053	3.93544	19.6888	1.20003e-84	1.91635e-83	181.543	CXCL9
1.79787	3.51673	19.6839	1.31644e-84	2.0982e-83	181.451	IGF2BP2
-1.42907	4.33522	-19.68	1.41808e-84	2.25802e-83	181.377	SORBS2
1.33728	1.79524	19.6485	2.57578e-84	4.09359e-83	180.782	PSTPIP1
1.68487	1.36266	19.6447	2.77109e-84	4.39977e-83	180.709	SEMA3A
1.56761	-1.62644	19.6388	3.09646e-84	4.91166e-83	180.598	DNAJC5B
1.87402	4.54772	19.62	4.42058e-84	6.99194e-83	180.243	SFN
1.27842	2.94078	19.6034	6.0539e-84	9.5662e-83	179.93	MN1
1.27063	2.8899	19.5942	7.19746e-84	1.13516e-82	179.757	SRPX
-2.30923	0.236591	-19.59	7.79488e-84	1.22821e-82	179.678	CYP4B1
1.18842	2.7571	19.5798	9.45293e-84	1.48664e-82	179.485	ARHGAP9
2.11899	1.75113	19.5714	1.10696e-83	1.73759e-82	179.328	CXCL1
1.55966	3.2405	19.5659	1.22817e-83	1.92603e-82	179.224	IL1RN
1.00678	5.32459	19.5523	1.58856e-83	2.48649e-82	178.968	MAFB
1.22099	1.75647	19.5463	1.77858e-83	2.78129e-82	178.855	CD180
1.22629	0.684163	19.5353	2.1903e-83	3.4219e-82	178.648	VMO1
-1.34861	0.4118	-19.532	2.32965e-83	3.63618e-82	178.586	GPIHBP1
1.13699	3.56219	19.528	2.51175e-83	3.91672e-82	178.511	FAM83D
-1.16001	0.821527	-19.5234	2.74056e-83	4.2695e-82	178.424	PARK2
1.31018	4.03252	19.5106	3.4871e-83	5.42744e-82	178.184	ALOX5
1.20585	1.20398	19.4836	5.79526e-83	8.9946e-82	177.678	MMP23B
1.50814	-1.75274	19.457	9.54803e-83	1.47914e-81	177.18	CDX1
1.95424	-1.42027	19.4426	1.2514e-82	1.93319e-81	176.91	CD1A
1.61177	2.32753	19.4369	1.39115e-82	2.14709e-81	176.804	KYNU
1.39469	1.88352	19.4316	1.53616e-82	2.36869e-81	176.706	CST7
1.19298	5.61737	19.4205	1.8918e-82	2.91436e-81	176.498	CFH
1.23656	2.53386	19.4029	2.63001e-82	4.03658e-81	176.17	ADAMTS5
1.29663	3.03199	19.3719	4.70226e-82	7.20376e-81	175.59	PLEK2
1.48942	1.98305	19.3573	6.17051e-82	9.43564e-81	175.319	GRIN2D
1.12296	2.25923	19.353	6.69643e-82	1.02304e-80	175.238	ADORA3
3.01118	0.853189	19.3503	7.03319e-82	1.0735e-80	175.189	KRT6A
1.5752	1.41518	19.3264	1.10059e-81	1.67218e-80	174.742	MMP17
1.19754	3.50501	19.3195	1.25032e-81	1.89792e-80	174.615	TRPM2
1.34493	2.64976	19.3022	1.7276e-81	2.61761e-80	174.293	PTPN7
1.44726	3.1035	19.2959	1.9416e-81	2.93649e-80	174.176	MRC1
2.31347	-1.39829	19.2888	2.21602e-81	3.34237e-80	174.045	SERPINB2
1.57754	-0.658526	19.2578	3.94931e-81	5.92968e-80	173.469	EMR1
1.28652	3.32526	19.2233	7.49232e-81	1.12188e-79	172.83	HMCN1
1.02704	6.4461	19.2216	7.72649e-81	1.15591e-79	172.8	PTK7
1.06341	1.89528	19.2097	9.64867e-81	1.44217e-79	172.578	GPR132
2.1078	-1.28064	19.2068	1.01801e-80	1.52023e-79	172.525	WT1
1.15544	0.356693	19.2066	1.02237e-80	1.52536e-79	172.52	CXorf21
1.78384	1.20291	19.1665	2.14754e-80	3.1869e-79	171.78	FST
1.33032	-0.0791899	19.1589	2.47455e-80	3.66888e-79	171.639	MGC87042
1.27392	6.90941	19.1448	3.20756e-80	4.73873e-79	171.38	MT2A
1.2978	2.09481	19.143	3.31877e-80	4.89866e-79	171.346	TFEC
-1.54447	1.07725	-19.1125	5.82599e-80	8.57652e-79	170.785	SGSM1
1.97908	1.78784	19.1039	6.82932e-80	1.00179e-78	170.627	NPTX2
1.67316	0.967529	19.0955	7.977e-80	1.16808e-78	170.472	IL7R
1.32723	2.24929	19.0774	1.11328e-79	1.62159e-78	170.14	ARSJ
1.01812	2.47392	19.0392	2.25406e-79	3.28036e-78	169.437	C15orf42
1.16156	2.87008	19.0306	2.63592e-79	3.83272e-78	169.281	GPR183
1.37061	-0.634427	19.0162	3.44033e-79	4.98923e-78	169.015	BDKRB1
1.02402	3.21191	18.9835	6.27313e-79	9.05779e-78	168.416	RNASE6
1.61288	1.145	18.9642	8.92673e-79	1.28446e-77	168.065	F2RL2
1.10525	1.35445	18.9527	1.10178e-78	1.58396e-77	167.855	PIF1
1.75578	2.31281	18.9479	1.20505e-78	1.72793e-77	167.766	APOC2
-1.43201	-3.26621	-18.9461	1.2446e-78	1.7831e-77	167.733	ADH1A
1.5604	1.4307	18.9234	1.88586e-78	2.69251e-77	167.319	CCL4L2
1.94861	1.44312	18.9228	1.90556e-78	2.71829e-77	167.309	CXCL11
1.47163	0.954735	18.9098	2.41959e-78	3.43973e-77	167.071	CCL22
-1.26804	2.12015	-18.9066	2.56446e-78	3.64254e-77	167.013	C2orf88
-1.22661	-1.36469	-18.9058	2.60334e-78	3.69461e-77	166.998	GPR44
1.10717	3.49364	18.8913	3.39145e-78	4.80484e-77	166.734	ANGPT2
-1.01286	3.84531	-18.8886	3.56162e-78	5.04162e-77	166.685	ABCA5
-1.4178	1.6725	-18.8686	5.13556e-78	7.25721e-77	166.32	ACSM3
1.28484	-0.890451	18.8682	5.16869e-78	7.29781e-77	166.314	FUT7
1.79433	-0.829306	18.8623	5.75545e-78	8.11935e-77	166.207	GSDMC
1.33714	3.15657	18.8617	5.82375e-78	8.20872e-77	166.195	ODZ4
1.83306	-0.111317	18.8507	7.12193e-78	1.00215e-76	165.995	TBX18
1.75343	0.311925	18.8484	7.42343e-78	1.04369e-76	165.953	FMO1
1.38568	2.52001	18.8397	8.70235e-78	1.22142e-76	165.795	PLA2G7
1.66031	1.37528	18.8266	1.10405e-77	1.54567e-76	165.558	DPT
-1.34272	-1.27263	-18.8167	1.32259e-77	1.8485e-76	165.377	TMEM232
1.30815	0.965471	18.8089	1.52331e-77	2.12367e-76	165.237	IL12RB1
-1.56868	-1.58868	-18.8005	1.77378e-77	2.4687e-76	165.085	FIGF
-1.95449	-0.432473	-18.7778	2.68348e-77	3.72853e-76	164.672	AQP4
1.20363	2.98286	18.756	3.98682e-77	5.50713e-76	164.278	PMAIP1
1.10984	3.80823	18.7402	5.30865e-77	7.32691e-76	163.992	RGS16
1.7989	2.12198	18.736	5.7265e-77	7.88842e-76	163.917	WNT7B
1.11912	5.17483	18.736	5.72976e-77	7.88842e-76	163.916	FHL2
-2.21171	1.95693	-18.7182	7.90428e-77	1.08551e-75	163.595	ALDH1L1
1.18405	1.88316	18.7086	9.41124e-77	1.2914e-75	163.421	C13orf18
2.50742	0.565939	18.6949	1.20604e-76	1.65354e-75	163.174	TNNT1
1.32168	2.29608	18.6912	1.2882e-76	1.76473e-75	163.109	CCR5
1.08658	1.66	18.6901	1.31436e-76	1.79908e-75	163.088	C6orf150
1.17254	2.96515	18.684	1.46777e-76	2.0041e-75	162.978	BDKRB2
1.52577	5.52099	18.68	1.57749e-76	2.15213e-75	162.907	HLA-DQA1
-1.41992	-0.343896	-18.678	1.63583e-76	2.2299e-75	162.87	GPLD1
-1.43639	-1.13716	-18.663	2.14792e-76	2.92075e-75	162.599	ASPA
-1.81466	0.762329	-18.6342	3.60758e-76	4.89355e-75	162.082	ATP1A2
2.31147	-1.59289	18.6154	5.06523e-76	6.85398e-75	161.744	SBSN
1.08217	3.28737	18.6148	5.12286e-76	6.92631e-75	161.732	PRICKLE1
-1.19172	4.23296	-18.6062	5.98495e-76	8.0853e-75	161.577	ATP8A1
1.03	2.2476	18.606	6.00848e-76	8.11047e-75	161.574	KIF18A
-1.21497	-0.320836	-18.6024	6.40129e-76	8.63367e-75	161.51	MASP2
1.36367	-0.696343	18.6013	6.53722e-76	8.80983e-75	161.489	B3GNT4
1.19741	2.71498	18.5987	6.85147e-76	9.22583e-75	161.443	CYTIP
2.53276	0.64752	18.5591	1.39592e-75	1.86904e-74	160.733	PI3
1.68855	4.46833	18.5524	1.57527e-75	2.10408e-74	160.613	CRABP2
1.55752	-1.79635	18.5415	1.91495e-75	2.55368e-74	160.418	TNIP3
-1.23363	2.06948	-18.5406	1.94637e-75	2.5935e-74	160.402	ABCG2
1.63656	2.32685	18.5387	2.0139e-75	2.68132e-74	160.368	SORCS2
1.10246	1.20874	18.5377	2.05228e-75	2.73022e-74	160.349	SGOL1
1.01547	2.6118	18.518	2.92108e-75	3.88291e-74	159.997	LAYN
-1.01985	1.92911	-18.5151	3.07325e-75	4.07864e-74	159.947	AMIGO1
1.24722	2.71454	18.4769	6.0977e-75	8.05383e-74	159.264	KCNE4
1.12355	5.78354	18.4508	9.7258e-75	1.27948e-73	158.798	IER3
1.42443	-0.812607	18.4406	1.16625e-74	1.53062e-73	158.617	HTR7
1.00206	3.51367	18.4231	1.5955e-74	2.09068e-73	158.305	TBXAS1
1.6467	2.75566	18.4192	1.71127e-74	2.2406e-73	158.235	ITGB6
1.07732	1.28234	18.4155	1.82741e-74	2.39078e-73	158.17	GPR65
1.61829	1.71253	18.4	2.4079e-74	3.14279e-73	157.895	CILP
1.63237	6.71916	18.3984	2.47861e-74	3.23252e-73	157.866	SERPINA1
1.64637	-1.97731	18.3827	3.28088e-74	4.26875e-73	157.587	IL24
1.11787	3.48573	18.3159	1.07592e-73	1.38574e-72	156.403	SLC37A2
1.70958	-1.48561	18.2911	1.67032e-73	2.14463e-72	155.964	SIGLEC12
-1.07532	4.08546	-18.2683	2.50211e-73	3.20765e-72	155.562	PLEKHH1
1.04952	2.39679	18.267	2.56159e-73	3.28137e-72	155.538	MICB
1.10243	1.50432	18.2597	2.91365e-73	3.72659e-72	155.41	C13orf29
2.43212	1.11943	18.2494	3.49543e-73	4.46726e-72	155.228	SAA1
1.6825	-0.980458	18.2193	5.95057e-73	7.56997e-72	154.698	HAMP
1.05745	7.12077	18.2022	8.05881e-73	1.02206e-71	154.396	ITGA3
1.16453	5.97951	18.1864	1.06484e-72	1.34637e-71	154.118	TOP2A
1.09295	3.63012	18.1816	1.15881e-72	1.46406e-71	154.034	SASH3
1.37788	-1.07438	18.1801	1.18946e-72	1.50163e-71	154.008	TM6SF2
1.11898	5.20317	18.114	3.81031e-72	4.76677e-71	152.848	CSPG4
-1.04153	2.70197	-18.1133	3.85395e-72	4.81772e-71	152.836	GRAMD1C
-2.22874	-0.752827	-18.1114	3.98622e-72	4.97933e-71	152.803	ADH1C
-1.12326	2.79596	-18.0757	7.45572e-72	9.26432e-71	152.179	CLEC3B
-1.62739	0.666248	-18.0707	8.1416e-72	1.01014e-70	152.091	RIC3
-1.03191	4.19723	-18.068	8.53806e-72	1.05854e-70	152.044	DEPDC6
1.12391	2.89261	18.0632	9.29338e-72	1.15046e-70	151.959	PBK
1.25826	1.81154	18.052	1.12995e-71	1.39776e-70	151.764	BATF
-1.33782	-0.977057	-18.0281	1.71709e-71	2.11616e-70	151.347	GNMT
1.19793	8.81866	18.0242	1.83822e-71	2.26209e-70	151.279	HLA-DRA
1.74208	1.33381	18.0189	2.01746e-71	2.48082e-70	151.187	MEG3
1.80423	-2.29217	18.0017	2.72221e-71	3.34495e-70	150.888	DMBX1
1.03906	4.54252	17.9959	3.0143e-71	3.70112e-70	150.787	NFE2L3
1.20104	4.79979	17.9871	3.51392e-71	4.31138e-70	150.634	ITGA2
1.40796	-0.798183	17.9862	3.57132e-71	4.37857e-70	150.618	GLIS1
1.22966	1.72942	17.9608	5.55862e-71	6.805e-70	150.177	GLI2
1.45913	3.34901	17.9599	5.65408e-71	6.91676e-70	150.16	PTGES
-1.54094	-1.9768	-17.9529	6.38694e-71	7.80751e-70	150.038	RERGL
1.06859	3.64298	17.9437	7.49079e-71	9.15013e-70	149.879	EVI2B
1.19313	3.06071	17.9227	1.08061e-70	1.31514e-69	149.514	CSF3R
1.00081	3.04254	17.8915	1.85936e-70	2.25793e-69	148.973	UBASH3B
-1.61912	0.0303511	-17.8906	1.88722e-70	2.28841e-69	148.959	COL4A3
1.21772	7.33971	17.8839	2.11872e-70	2.56724e-69	148.843	IGFBP3
1.09746	2.67118	17.8746	2.49077e-70	3.01146e-69	148.682	FNDC4
-2.16842	-1.69836	-17.8744	2.50162e-70	3.02237e-69	148.678	EDN3
-1.62403	0.922071	-17.8688	2.75488e-70	3.32108e-69	148.582	MASP1
1.48312	0.733848	17.8672	2.83359e-70	3.41349e-69	148.554	TIGIT
-1.06623	0.348751	-17.8544	3.53921e-70	4.25424e-69	148.332	RUNDC3B
-1.77597	0.457226	-17.8249	5.8937e-70	7.04354e-69	147.824	ESRRG
1.12659	2.93266	17.8199	6.4328e-70	7.67676e-69	147.737	VAV1
1.48182	2.84535	17.8156	6.92796e-70	8.25578e-69	147.663	SLAMF7
1.01942	0.124383	17.8151	6.99151e-70	8.32552e-69	147.654	C2orf27A
-1.06915	4.62192	-17.8103	7.58648e-70	9.02754e-69	147.572	C1orf115
1.21133	3.22533	17.803	8.62184e-70	1.02522e-68	147.445	TGFB2
1.16835	0.861653	17.8001	9.05058e-70	1.07543e-68	147.396	SNX20
-1.15566	1.15649	-17.7901	1.07629e-69	1.27707e-68	147.224	OVGP1
1.03571	2.09855	17.7851	1.17426e-69	1.39231e-68	147.137	POLQ
1.2919	4.12617	17.7567	1.91637e-69	2.26574e-68	146.649	IL2RG
1.50223	-0.232239	17.7506	2.13068e-69	2.51196e-68	146.543	FRMD5
1.07703	4.2672	17.7414	2.49673e-69	2.93933e-68	146.385	UNC13D
-1.12764	7.44427	-17.734	2.83233e-69	3.32734e-68	146.259	SEPP1
1.15445	0.343378	17.7265	3.22623e-69	3.78739e-68	146.13	MS4A14
1.35056	0.19592	17.7232	3.41264e-69	4.00339e-68	146.074	DKK2
-1.52538	1.34054	-17.7214	3.52161e-69	4.1283e-68	146.042	PIP5K1B
1.01444	6.91361	17.7114	4.18377e-69	4.89761e-68	145.871	S100A16
1.06257	2.62276	17.7113	4.18933e-69	4.90066e-68	145.869	KLHL6
1.06457	-0.277935	17.699	5.17727e-69	6.04781e-68	145.658	FAM72A
1.36667	1.72319	17.699	5.18194e-69	6.049e-68	145.657	CDA
1.18506	1.72723	17.6975	5.31535e-69	6.20037e-68	145.632	LRRC17
1.71513	-2.83208	17.6937	5.66967e-69	6.60904e-68	145.568	SLN
1.15852	-1.83085	17.6738	7.98782e-69	9.29818e-68	145.226	NLRP12
-1.47515	0.933842	-17.6581	1.04476e-68	1.21359e-67	144.959	RGN
1.15299	1.84534	17.6439	1.3342e-68	1.54548e-67	144.715	E2F7
-1.7405	-2.63549	-17.6061	2.54862e-68	2.94602e-67	144.07	AGXT2L1
1.38941	2.91207	17.6052	2.58996e-68	2.99171e-67	144.054	PTGIS
-1.36336	4.29786	-17.602	2.73489e-68	3.15693e-67	144	TSPAN7
1.24402	1.80164	17.5976	2.94661e-68	3.39895e-67	143.926	CLSPN
1.00096	2.08907	17.5853	3.63737e-68	4.18121e-67	143.716	MRGPRF
1.22373	-0.339303	17.585	3.65543e-68	4.19906e-67	143.711	FLJ22536
1.21787	1.70905	17.5793	4.02974e-68	4.62583e-67	143.614	PTPRO
1.53592	0.071312	17.5595	5.65506e-68	6.46918e-67	143.276	CLEC4E
1.5138	1.40069	17.5554	6.06359e-68	6.93173e-67	143.207	SCG2
1.42776	2.64774	17.5404	7.83438e-68	8.92527e-67	142.951	G0S2
1.02541	3.34112	17.5389	8.03546e-68	9.14806e-67	142.926	ESPL1
1.15326	-0.546707	17.5336	8.79513e-68	9.99918e-67	142.836	VENTX
-1.41402	-1.03325	-17.523	1.05302e-67	1.19554e-66	142.657	NRG2
1.05191	2.51845	17.5027	1.48915e-67	1.68723e-66	142.311	KIF15
-1.04842	0.769764	-17.4928	1.76145e-67	1.99166e-66	142.144	LRRC48
1.28386	1.64412	17.4867	1.95426e-67	2.20817e-66	142.04	CD209
2.2131	1.26146	17.4672	2.7215e-67	3.0709e-66	141.71	CXCL13
1.94999	1.97202	17.4609	3.03041e-67	3.41715e-66	141.603	TNFSF12-TNFSF13
-1.72718	0.715362	-17.4586	3.14852e-67	3.54791e-66	141.565	HIF3A
1.03437	3.85906	17.4543	3.39014e-67	3.81759e-66	141.492	CD37
1.10036	-0.0055227	17.4417	4.20113e-67	4.72121e-66	141.278	SPC24
1.01972	1.86317	17.4306	5.06832e-67	5.68036e-66	141.091	ESCO2
-1.17012	1.85741	-17.4174	6.34156e-67	7.09296e-66	140.868	KIAA1683
1.10119	3.69399	17.4095	7.25038e-67	8.104e-66	140.734	RUNX3
1.06071	2.85604	17.4046	7.87677e-67	8.79821e-66	140.652	TTK
1.30963	-0.680733	17.3931	9.56694e-67	1.06645e-65	140.458	GPR97
1.68806	1.91377	17.3926	9.64565e-67	1.0745e-65	140.45	LAMA1
1.26681	1.94744	17.3852	1.09347e-66	1.21728e-65	140.325	FAM26F
1.71377	0.357015	17.3802	1.18877e-66	1.32249e-65	140.242	KANK4
1.62414	1.78968	17.3731	1.3419e-66	1.49184e-65	140.121	HLA-DQB2
-1.85128	0.664694	-17.3682	1.45689e-66	1.61859e-65	140.039	C16orf89
-1.7091	2.86926	-17.3663	1.50416e-66	1.66887e-65	140.007	SLC4A4
1.21353	1.78005	17.3581	1.72838e-66	1.91508e-65	139.869	TMEM200B
-1.68475	-0.235541	-17.3385	2.40468e-66	2.65557e-65	139.54	SSTR1
1.64828	3.07571	17.3307	2.74548e-66	3.0299e-65	139.408	HLA-DQA2
1.07419	1.09466	17.3216	3.19962e-66	3.52639e-65	139.255	TRIM46
1.38566	-0.173059	17.3137	3.65284e-66	4.02055e-65	139.123	TNF
1.51877	6.7434	17.3037	4.32254e-66	4.75135e-65	138.955	LYZ
-1.38614	-1.50046	-17.2998	4.62082e-66	5.07585e-65	138.889	RGS7BP
1.31222	1.89403	17.2936	5.12684e-66	5.62054e-65	138.785	ADORA1
1.80156	-1.80225	17.2915	5.31208e-66	5.81977e-65	138.75	CST2
2.47598	0.349062	17.2792	6.52847e-66	7.12885e-65	138.545	KRT6B
-1.46705	1.57035	-17.2297	1.50105e-65	1.63157e-64	137.715	C1orf88
1.00794	6.65435	17.2292	1.51195e-65	1.64233e-64	137.708	LCP1
1.38958	0.992823	17.2223	1.69963e-65	1.84138e-64	137.591	CHST6
1.36621	0.584275	17.2205	1.75188e-65	1.89551e-64	137.561	IGSF21
1.13931	0.239519	17.219	1.79492e-65	1.93955e-64	137.537	KCNK13
-1.7014	-0.11657	-17.2151	1.91802e-65	2.06987e-64	137.471	GPM6A
1.40071	1.66301	17.2042	2.30154e-65	2.47891e-64	137.289	LAG3
-1.36713	0.370603	-17.1586	4.93118e-65	5.28372e-64	136.53	CDHR3
-1.29226	-3.07954	-17.1402	6.70405e-65	7.16945e-64	136.224	ENAM
-1.02955	-1.45893	-17.1284	8.17044e-65	8.732e-64	136.027	LEAP2
-1.53505	0.756611	-17.082	1.76793e-64	1.87613e-63	135.258	C3orf15
1.44165	-3.72224	17.0808	1.80375e-64	1.91292e-63	135.238	KRT79
1.41481	3.85303	17.0771	1.91853e-64	2.03205e-63	135.177	FLNC
-1.19588	2.66546	-17.0741	2.0193e-64	2.13741e-63	135.126	SLC15A2
-1.2368	2.34649	-17.0593	2.58252e-64	2.72835e-63	134.88	AMY2B
1.77089	1.3015	17.0452	3.2612e-64	3.43223e-63	134.648	AREG
-1.97896	-2.8083	-17.037	3.73703e-64	3.92803e-63	134.512	SLC5A8
1.25063	-0.654629	17.0223	4.77366e-64	5.00811e-63	134.268	BHLHE22
1.13	3.8841	17.012	5.65859e-64	5.929e-63	134.099	SLC1A3
1.79284	-1.09093	17.0017	6.70889e-64	7.02505e-63	133.929	LOC554202
1.50843	-3.0359	16.9899	8.15871e-64	8.53257e-63	133.735	ZPLD1
1.56697	0.677676	16.9861	8.6818e-64	9.07374e-63	133.673	IL1R2
1.01702	2.46176	16.9207	2.55811e-63	2.65352e-62	132.596	HCST
-1.51102	1.98569	-16.9171	2.71445e-63	2.81393e-62	132.537	CACNA1D
1.07246	7.40737	16.9038	3.38033e-63	3.49547e-62	132.318	ANXA1
1.25755	2.59595	16.9027	3.44644e-63	3.5616e-62	132.299	STEAP1
1.58344	1.91403	16.8892	4.304e-63	4.44506e-62	132.078	NXPH4
1.06147	6.95853	16.8769	5.27085e-63	5.43006e-62	131.876	HLA-DPB1
1.01559	7.73488	16.8764	5.30805e-63	5.46498e-62	131.869	LY6E
1.25604	2.81009	16.8582	7.16502e-63	7.35402e-62	131.57	APBA2
-1.37797	1.71561	-16.8462	8.7268e-63	8.94592e-62	131.374	CCL14
1.07584	1.61026	16.8433	9.14344e-63	9.36722e-62	131.327	ADORA2B
1.16034	1.65958	16.8172	1.40363e-62	1.43444e-61	130.9	MCTP1
1.03561	1.78567	16.8124	1.5198e-62	1.55125e-61	130.821	KCNMB1
1.60258	0.749321	16.8049	1.71647e-62	1.74875e-61	130.7	WNT10A
-1.53492	0.777209	-16.8016	1.81202e-62	1.84496e-61	130.646	CYP3A5
1.17024	3.81331	16.7962	1.98137e-62	2.01615e-61	130.557	AMIGO2
1.58735	3.01351	16.7709	2.99819e-62	3.03963e-61	130.144	CDH2
1.1455	3.07185	16.7278	6.06056e-62	6.1256e-61	129.443	APLN
-1.13015	0.705684	-16.7135	7.6544e-62	7.71772e-61	129.211	CCDC48
1.06371	0.925924	16.7096	8.14722e-62	8.20962e-61	129.149	ATP8B3
1.19462	-1.82357	16.7051	8.77353e-62	8.83536e-61	129.075	NTRK1
1.68439	1.90358	16.7045	8.86597e-62	8.92303e-61	129.064	FBN2
1.47759	-1.0133	16.699	9.68773e-62	9.73826e-61	128.976	GSDMA
-1.16498	-3.73137	-16.6908	1.10808e-61	1.11319e-60	128.842	GABRG1
-1.60413	-0.354401	-16.6771	1.38501e-61	1.38971e-60	128.62	C2orf40
1.37125	2.25329	16.6761	1.40612e-61	1.41004e-60	128.605	LTB
-1.31851	-0.18469	-16.6548	1.9889e-61	1.98962e-60	128.26	ADAMTS8
-1.46313	0.252605	-16.6398	2.53805e-61	2.53591e-60	128.017	DHDPSL
1.60967	1.28541	16.6115	4.01931e-61	4.00145e-60	127.559	GJB3
1.87119	0.211268	16.5877	5.90939e-61	5.87607e-60	127.175	FAM83A
1.86605	-0.531415	16.5826	6.40927e-61	6.36931e-60	127.094	FIBCD1
1.60348	0.635301	16.5817	6.50411e-61	6.45968e-60	127.079	WISP2
1.56661	2.24209	16.5766	7.07016e-61	7.01766e-60	126.996	EDIL3
1.84354	-2.87423	16.5755	7.19944e-61	7.14171e-60	126.978	KRT75
1.38056	-0.798832	16.566	8.38718e-61	8.2951e-60	126.826	RGS20
1.28468	4.3488	16.5641	8.65587e-61	8.55574e-60	126.795	CCL5
-1.38046	-2.16609	-16.5588	9.4252e-61	9.29953e-60	126.71	HMGCLL1
-1.0358	3.60042	-16.5586	9.45478e-61	9.32316e-60	126.707	MOSC1
-1.58835	0.914235	-16.5538	1.0218e-60	1.00698e-59	126.629	SLC14A1
1.39351	0.834383	16.5458	1.16288e-60	1.14397e-59	126.501	IL20RB
-1.05702	-0.0985533	-16.534	1.40762e-60	1.38227e-59	126.31	EFCAB6
1.6312	-0.352594	16.5219	1.70903e-60	1.67329e-59	126.117	NIPAL4
1.3113	2.6871	16.5215	1.72235e-60	1.68534e-59	126.109	ESM1
1.43638	-0.161394	16.5161	1.87749e-60	1.83498e-59	126.024	NALCN
1.14859	3.8941	16.5148	1.9186e-60	1.87406e-59	126.002	SECTM1
1.38495	0.699536	16.5071	2.16952e-60	2.11665e-59	125.88	GPR109A
1.1064	1.52957	16.5022	2.34878e-60	2.28751e-59	125.8	HPSE
1.0966	5.44922	16.4899	2.8639e-60	2.77777e-59	125.603	GBP1
-1.12145	-1.03378	-16.4849	3.10237e-60	3.0073e-59	125.523	ABHD1
1.86838	1.99113	16.4811	3.29879e-60	3.19397e-59	125.462	L1CAM
1.96927	0.562854	16.4773	3.50858e-60	3.39313e-59	125.401	ANXA8
-1.10946	1.57251	-16.4546	5.04962e-60	4.86077e-59	125.038	PAR-SN
1.12296	-0.464915	16.4542	5.08458e-60	4.89159e-59	125.031	LOC100233209
-1.01725	2.7317	-16.447	5.70975e-60	5.48665e-59	124.916	PNPLA7
-1.72741	-0.0715425	-16.4418	6.21004e-60	5.96394e-59	124.832	ERBB4
1.25426	2.9113	16.4399	6.39508e-60	6.13454e-59	124.803	KIRREL
1.43319	4.16242	16.4029	1.15735e-59	1.10318e-58	124.212	SPON1
1.12452	1.43198	16.4028	1.16011e-59	1.10502e-58	124.21	ADAMTSL1
1.24766	2.14493	16.4028	1.16061e-59	1.10502e-58	124.209	CD7
1.32997	1.336	16.3908	1.40624e-59	1.33734e-58	124.018	PRR11
1.15995	7.29921	16.3814	1.63339e-59	1.55069e-58	123.869	HLA-DRB1
1.41822	-1.11375	16.3657	2.10127e-59	1.99146e-58	123.618	HECW1
1.49911	-0.372333	16.3623	2.21781e-59	2.10071e-58	123.564	CXCL3
1.34405	1.96838	16.3616	2.24318e-59	2.12352e-58	123.553	ZFHX4
-1.64926	-1.58433	-16.3573	2.40154e-59	2.27214e-58	123.485	TMEM132C
1.03507	-3.14223	16.3494	2.72536e-59	2.57557e-58	123.359	CRYGN
-1.57412	-1.7421	-16.3358	3.38563e-59	3.18864e-58	123.143	CHRM1
1.29868	0.291786	16.3354	3.40665e-59	3.20663e-58	123.137	NCF1C
1.64803	-2.63425	16.315	4.71435e-59	4.42247e-58	122.813	IL1F5
1.2062	0.941076	16.3127	4.89488e-59	4.58923e-58	122.776	KMO
1.06775	3.72242	16.3101	5.09914e-59	4.77533e-58	122.735	DNM1
1.5084	-0.658495	16.2918	6.83002e-59	6.37468e-58	122.444	CYP27C1
-1.28238	3.55882	-16.2906	6.95327e-59	6.48241e-58	122.426	SYBU
-1.2084	-0.289853	-16.2857	7.52071e-59	7.00355e-58	122.348	CA14
2.11658	0.00851686	16.272	9.35809e-59	8.69993e-58	122.13	SAA2
1.17044	0.829484	16.266	1.02862e-58	9.54671e-58	122.036	DOK5
1.06445	-1.25684	16.2542	1.24139e-58	1.15085e-57	121.849	DCLK3
-1.21954	0.572469	-16.2521	1.28222e-58	1.18737e-57	121.817	DLG2
1.19813	3.10885	16.2467	1.39676e-58	1.29201e-57	121.732	CNN1
1.18077	5.23789	16.2295	1.83681e-58	1.69621e-57	121.459	C2
1.14456	1.68073	16.2184	2.18985e-58	2.01886e-57	121.284	IGDCC4
-1.72925	-1.76926	-16.2077	2.59379e-58	2.38726e-57	121.115	ABCC8
-1.18102	0.0172991	-16.2072	2.61673e-58	2.40704e-57	121.106	AGAP11
-1.24476	0.988908	-16.2024	2.81978e-58	2.58951e-57	121.032	FAM184A
-1.54445	-2.78665	-16.1998	2.93881e-58	2.69732e-57	120.991	CYP17A1
1.37398	-0.686945	16.1849	3.72209e-58	3.41058e-57	120.756	SH2D5
-1.5235	-1.62846	-16.1676	4.89046e-58	4.46389e-57	120.484	IHH
-1.00723	0.187278	-16.1433	7.17823e-58	6.5198e-57	120.101	FLJ13197
1.81612	0.0544714	16.1385	7.75118e-58	7.0248e-57	120.025	MYEOV
1.14888	5.62495	16.1383	7.76979e-58	7.03782e-57	120.023	ISG15
1.006	0.124428	16.1283	9.09373e-58	8.21011e-57	119.866	TLR6
-1.42191	-2.11267	-16.1106	1.20216e-57	1.08299e-56	119.588	ADH6
1.08131	-0.248555	16.1071	1.27103e-57	1.14441e-56	119.533	MIR155HG
1.12297	2.70546	16.104	1.3346e-57	1.19904e-56	119.484	WDFY4
1.44337	3.04439	16.0982	1.46207e-57	1.31285e-56	119.393	RARRES1
1.69751	-0.957284	16.0939	1.56422e-57	1.4023e-56	119.326	GPR87
-1.0004	2.76146	-16.0827	1.86536e-57	1.67046e-56	119.151	CCDC146
1.20754	4.86454	16.0738	2.14458e-57	1.91843e-56	119.012	SEMA3C
1.08396	2.2255	16.0488	3.17546e-57	2.83449e-56	118.621	DAPP1
-1.33473	-0.296602	-16.046	3.32083e-57	2.96265e-56	118.576	DNAH6
1.24652	4.08493	16.0315	4.168e-57	3.70053e-56	118.35	STC2
-1.83061	2.82009	-16.0258	4.55571e-57	4.03826e-56	118.261	C7
1.7618	0.152044	16.0239	4.69412e-57	4.15873e-56	118.232	HAPLN1
1.86371	-2.48137	16.0226	4.78899e-57	4.24051e-56	118.212	SERPINB4
1.72013	-2.81089	16.0181	5.14104e-57	4.54738e-56	118.141	IGFL1
-1.41517	0.76331	-16.0155	5.3566e-57	4.73552e-56	118.1	PLIN5
1.63232	0.228641	15.9884	8.1876e-57	7.19605e-56	117.678	FOXD1
1.26658	6.01275	15.987	8.36644e-57	7.34934e-56	117.656	HLA-DQB1
-1.12753	3.29063	-15.977	9.77627e-57	8.57415e-56	117.501	TMEM56
1.39756	-0.389436	15.9577	1.32312e-56	1.15614e-55	117.2	HOXC8
1.0872	0.84344	15.9163	2.52176e-56	2.19426e-55	116.557	TMEM26
1.20673	0.140931	15.9056	2.97755e-56	2.58815e-55	116.392	WDR86
-1.29692	0.638016	-15.9	3.25089e-56	2.82277e-55	116.305	C11orf93
-1.01131	1.2373	-15.8971	3.39733e-56	2.94685e-55	116.261	SYDE2
-1.26048	-1.9108	-15.8835	4.19867e-56	3.62485e-55	116.05	DMRTC1B
-1.86975	0.962356	-15.8717	5.04077e-56	4.34734e-55	115.868	TOX3
2.10995	-1.07349	15.869	5.25775e-56	4.52976e-55	115.826	KRT6C
1.28207	-0.37088	15.8686	5.2917e-56	4.55663e-55	115.819	CLEC12A
1.60749	3.55556	15.8517	6.8781e-56	5.91345e-55	115.558	UCHL1
1.3873	1.70741	15.8442	7.72523e-56	6.63146e-55	115.443	FAM19A5
1.28495	1.84958	15.839	8.37203e-56	7.18296e-55	115.363	KCNJ15
1.11139	1.82201	15.8248	1.04386e-55	8.94678e-55	115.143	RHOH
1.59037	-1.20764	15.8228	1.07647e-55	9.21669e-55	115.112	BIRC7
1.13557	2.47895	15.8104	1.3049e-55	1.1138e-54	114.921	PRF1
1.04292	7.53251	15.8072	1.37146e-55	1.17001e-54	114.871	HLA-DPA1
-1.70679	-0.545016	-15.8024	1.47759e-55	1.25926e-54	114.797	CYP4F12
1.02499	0.78936	15.7862	1.89538e-55	1.61282e-54	114.549	CD28
1.26146	3.01048	15.7858	1.90712e-55	1.62198e-54	114.543	PVRL4
-1.74148	1.32954	-15.7849	1.93404e-55	1.64319e-54	114.529	GJB1
-1.56135	-2.96558	-15.7837	1.97194e-55	1.67453e-54	114.51	SFTPC
1.48055	-0.516339	15.7508	3.27359e-55	2.76008e-54	114.005	FCGR3B
1.18859	4.59117	15.7491	3.36234e-55	2.83202e-54	113.978	NDUFA4L2
1.59689	-1.72856	15.7484	3.39932e-55	2.86172e-54	113.967	HOXD11
1.31405	-1.43508	15.7477	3.43767e-55	2.89106e-54	113.956	2004-03-01
-1.54786	-1.1484	-15.733	4.31233e-55	3.62297e-54	113.731	ASTN1
1.16917	0.911775	15.7126	5.89685e-55	4.93419e-54	113.419	FGF14
1.03924	1.37219	15.7088	6.25534e-55	5.22887e-54	113.36	SP140
-1.16146	0.715302	-15.6851	9.00289e-55	7.49909e-54	112.998	TMEM178
1.33589	1.63935	15.685	9.02142e-55	7.51075e-54	112.996	NKD2
-1.84245	0.0424143	-15.6606	1.31064e-54	1.0868e-53	112.624	MAPK4
1.09696	4.64411	15.65	1.54201e-54	1.27611e-53	112.462	PTPRC
-1.31228	-1.32876	-15.6184	2.50203e-54	2.06029e-53	111.98	C9orf24
1.10908	-1.18447	15.6039	3.12415e-54	2.56875e-53	111.759	LTA
-1.15246	-0.704702	-15.5864	4.08267e-54	3.34856e-53	111.493	?.28
-1.34505	3.20911	-15.5831	4.29346e-54	3.51971e-53	111.443	PPP1R9A
1.68176	3.93251	15.542	8.0309e-54	6.55119e-53	110.819	UBD
1.28706	0.62842	15.5375	8.60596e-54	7.01684e-53	110.75	HSD11B1
-1.07943	0.84833	-15.5343	9.03326e-54	7.36162e-53	110.702	KL
1.44022	3.3395	15.502	1.47487e-53	1.19723e-52	110.214	MAGED4B
1.45151	-0.312067	15.5001	1.51948e-53	1.23284e-52	110.184	ICAM5
1.03717	2.02299	15.4915	1.73038e-53	1.4019e-52	110.055	DDR2
-1.15956	1.84016	-15.481	2.02965e-53	1.64034e-52	109.896	SLC25A27
-1.38329	-2.32867	-15.4805	2.04514e-53	1.65205e-52	109.889	ROPN1B
1.37181	-1.31643	15.4607	2.76079e-53	2.22366e-52	109.59	PRND
1.0075	-0.520713	15.4571	2.91588e-53	2.34743e-52	109.535	CEACAM21
1.40429	-0.5766	15.4399	3.78301e-53	3.03814e-52	109.276	XG
1.1131	-1.01046	15.4281	4.52305e-53	3.62544e-52	109.098	KCNQ3
1.29946	-0.32689	15.4267	4.62195e-53	3.70293e-52	109.077	GPR109B
-1.07146	1.79561	-15.4246	4.76515e-53	3.81581e-52	109.046	KLHDC9
1.59662	-0.859321	15.416	5.42701e-53	4.33533e-52	108.917	STMN2
1.05425	2.83358	15.4136	5.62781e-53	4.48925e-52	108.881	FLRT2
1.14992	0.625352	15.3971	7.2188e-53	5.74455e-52	108.633	MEI1
2.16632	-0.097518	15.3874	8.35975e-53	6.64292e-52	108.487	KLK6
-1.09222	1.33205	-15.3805	9.27574e-53	7.36373e-52	108.383	PDE8B
1.51605	-1.89912	15.3795	9.41324e-53	7.46931e-52	108.369	WNT7A
1.07187	4.47013	15.355	1.36261e-52	1.07606e-51	108.001	EPHB3
1.41554	-0.350512	15.3467	1.54443e-52	1.21791e-51	107.876	AK5
-1.16731	4.74961	-15.3296	1.99686e-52	1.5717e-51	107.62	GATM
1.696	-0.145028	15.3178	2.38213e-52	1.87227e-51	107.445	ANXA8L2
1.30974	0.259541	15.3031	2.9712e-52	2.33084e-51	107.225	ZBP1
1.01467	6.01256	15.2986	3.17979e-52	2.49094e-51	107.157	TMEM176B
-2.19865	-0.123106	-15.2872	3.77452e-52	2.95264e-51	106.986	GSTA1
1.17511	2.96062	15.2861	3.83494e-52	2.99707e-51	106.971	CYP2S1
-1.06065	2.58398	-15.2814	4.11274e-52	3.21267e-51	106.901	ZSWIM5
1.81996	-1.34108	15.2555	6.06531e-52	4.71569e-51	106.514	GAL
-1.8459	0.490518	-15.2546	6.1471e-52	4.77704e-51	106.501	VSIG2
1.1031	-0.814199	15.2421	7.41538e-52	5.74724e-51	106.314	SLC26A10
-1.25284	1.89412	-15.2328	8.51902e-52	6.58327e-51	106.176	MACROD2
-1.14576	-0.39308	-15.2257	9.46291e-52	7.30588e-51	106.072	MYH7B
1.50583	-0.168231	15.2244	9.65673e-52	7.44858e-51	106.051	HOXA11
-1.49386	-2.00777	-15.2001	1.38712e-51	1.064e-50	105.691	PKHD1L1
-1.09925	1.02626	-15.1989	1.41115e-51	1.08192e-50	105.674	EML6
-1.49389	-1.7013	-15.182	1.81614e-51	1.38986e-50	105.423	BHMT
-1.1157	-0.0337064	-15.1818	1.82218e-51	1.39384e-50	105.419	DMGDH
1.62441	2.26337	15.1793	1.89222e-51	1.44674e-50	105.382	IDO1
-1.18516	-2.09887	-15.1705	2.15549e-51	1.645e-50	105.252	MSTN
1.27489	1.72892	15.158	2.59792e-51	1.979e-50	105.066	GZMA
-1.80349	-1.60778	-15.1571	2.63228e-51	2.00425e-50	105.053	PAH
1.05276	2.23432	15.1529	2.7992e-51	2.12959e-50	104.992	ACAP1
1.33878	4.58869	15.1442	3.18523e-51	2.41973e-50	104.863	CDH3
-1.13272	3.44152	-15.1293	3.97657e-51	3.01811e-50	104.643	TPPP
1.06043	3.31806	15.1248	4.25092e-51	3.22339e-50	104.576	CD52
-1.16146	1.66802	-15.114	4.98693e-51	3.77803e-50	104.417	KCNJ11
-1.30394	2.48268	-15.0933	6.77964e-51	5.12212e-50	104.112	AFF3
1.30437	0.077683	15.0633	1.05676e-50	7.95496e-50	103.67	SIRPG
-1.48729	0.283144	-15.0287	1.76102e-50	1.32085e-49	103.162	AR
-1.05847	-0.707077	-15.023	1.91682e-50	1.43641e-49	103.077	PDZK1P1
1.01649	-0.150167	15.0177	2.0714e-50	1.55084e-49	103	C19orf26
-1.09655	0.182442	-15.0173	2.08572e-50	1.56085e-49	102.993	PYGM
1.30474	-2.35414	15.0085	2.37262e-50	1.77156e-49	102.865	CREG2
1.38883	-1.84868	14.9972	2.80344e-50	2.08385e-49	102.699	CDH15
1.20331	2.62707	14.994	2.93902e-50	2.18267e-49	102.652	CD2
-1.49423	-0.952731	-14.973	4.00425e-50	2.96315e-49	102.344	RPS6KA6
-1.03157	1.84493	-14.9726	4.02418e-50	2.97656e-49	102.339	ATP1B2
-1.45024	-0.504393	-14.9632	4.62309e-50	3.41195e-49	102.201	PLCXD3
1.08196	4.06168	14.9549	5.22176e-50	3.84351e-49	102.08	BIRC3
1.32918	-1.33295	14.952	5.45131e-50	4.0107e-49	102.037	GDF6
1.11755	8.0182	14.9452	6.01962e-50	4.42489e-49	101.938	APOE
1.19221	5.37946	14.9435	6.17318e-50	4.53375e-49	101.913	APOC1
-1.01289	-0.933224	-14.9402	6.47315e-50	4.74985e-49	101.866	C6orf155
1.20018	0.739664	14.933	7.19705e-50	5.26936e-49	101.76	NUDT11
-1.19367	-0.479774	-14.9298	7.5411e-50	5.51882e-49	101.714	GAS2
1.07627	-0.0327202	14.9069	1.05452e-49	7.69692e-49	101.38	NCF1B
1.043	5.62526	14.8929	1.29425e-49	9.44255e-49	101.176	PLAT
-1.07718	0.585986	-14.8869	1.41322e-49	1.0306e-48	101.089	CACNB4
-1.01924	3.08457	-14.8736	1.71695e-49	1.24935e-48	100.895	CHDH
1.11678	1.37449	14.8611	2.06065e-49	1.49616e-48	100.714	MATK
1.71595	5.9136	14.8591	2.12118e-49	1.53876e-48	100.685	H19
1.26105	0.297656	14.8301	3.2396e-49	2.33985e-48	100.263	PDCD1
-1.0841	0.208495	-14.8253	3.47409e-49	2.50703e-48	100.194	LOC100190938
1.46892	7.77921	14.8198	3.76047e-49	2.71133e-48	100.115	LOC96610
1.23802	2.04964	14.8156	3.999e-49	2.88081e-48	100.054	RHOV
1.56135	-1.98878	14.8065	4.56719e-49	3.28442e-48	99.9216	ANKRD1
-1.15481	1.63077	-14.8018	4.89006e-49	3.51203e-48	99.8536	GLS2
1.19618	0.865354	14.7892	5.87421e-49	4.21337e-48	99.6711	SYNGR3
-1.0249	0.0955507	-14.7652	8.31715e-49	5.95016e-48	99.3251	C1orf192
-1.14392	1.38307	-14.7401	1.1965e-48	8.52676e-48	98.9632	ABCC6
-1.08446	3.9162	-14.7346	1.29639e-48	9.22666e-48	98.8834	ID4
2.29766	1.05056	14.7264	1.45937e-48	1.03555e-47	98.7656	KRT14
-1.47533	1.99714	-14.7238	1.51546e-48	1.07398e-47	98.728	PPARGC1A
-1.25777	2.84274	-14.7227	1.54002e-48	1.09091e-47	98.712	MAPT
1.00031	2.3057	14.7052	1.98393e-48	1.40058e-47	98.46	CHRD
1.02941	1.11679	14.7018	2.08332e-48	1.46887e-47	98.4113	DEPDC7
1.1106	0.390535	14.6996	2.15044e-48	1.5149e-47	98.3798	CD274
-1.00342	2.20018	-14.6995	2.15453e-48	1.51714e-47	98.3779	FAM149A
-1.06345	3.61436	-14.695	2.29903e-48	1.61752e-47	98.3133	BZRAP1
-1.09491	-3.26466	-14.6936	2.34482e-48	1.64833e-47	98.2937	PROK1
-1.5196	-0.636428	-14.6735	3.13218e-48	2.19345e-47	98.0056	LGI3
-1.12822	2.27503	-14.6518	4.28569e-48	2.99114e-47	97.6936	SLAIN1
-1.39954	2.65789	-14.6485	4.48953e-48	3.12945e-47	97.6474	SLC16A9
1.32819	1.0568	14.6445	4.75653e-48	3.31279e-47	97.5899	ST6GAL2
-1.01063	-3.49296	-14.6441	4.78606e-48	3.33195e-47	97.5837	CHRNA2
1.1628	4.27077	14.6302	5.84173e-48	4.05666e-47	97.3854	CYP1B1
-1.04923	2.387	-14.619	6.86789e-48	4.76127e-47	97.2244	ABCB1
-1.85419	-0.245553	-14.6174	7.0229e-48	4.86671e-47	97.2022	CHST9
1.56273	1.15056	14.6112	7.68262e-48	5.31721e-47	97.1128	VSNL1
1.45873	-1.23402	14.6087	7.95996e-48	5.50456e-47	97.0775	FLJ16779
-1.46668	-0.680803	-14.6082	8.02116e-48	5.54457e-47	97.0699	IYD
1.6995	-1.66801	14.6011	8.88133e-48	6.13404e-47	96.9686	BARX1
-1.41707	-2.56862	-14.599	9.1534e-48	6.31143e-47	96.9385	SNX31
1.15924	-0.0356081	14.5966	9.46904e-48	6.52093e-47	96.9048	APOBEC3A
1.02324	2.38345	14.5748	1.29442e-47	8.90302e-47	96.5937	TSPAN11
-1.18791	-0.346584	-14.5624	1.54658e-47	1.06198e-46	96.4167	SLC16A11
-1.29383	-1.11496	-14.5586	1.63345e-47	1.12116e-46	96.3623	SLC26A7
1.02574	-0.7098	14.5443	2.00417e-47	1.37334e-46	96.1588	FAM43B
-1.02342	3.21063	-14.5414	2.08979e-47	1.43142e-46	96.1172	THRB
1.66746	-0.743708	14.5402	2.12522e-47	1.45508e-46	96.1004	CXCL6
1.34131	0.336822	14.5326	2.36946e-47	1.6203e-46	95.9922	SIGLEC14
-1.30464	-1.57112	-14.526	2.60286e-47	1.77844e-46	95.8987	CYP2C8
1.6482	-0.823567	14.5182	2.9092e-47	1.9853e-46	95.788	BNC1
-1.12293	-0.105692	-14.5095	3.29167e-47	2.24261e-46	95.6651	C10orf79
-1.14573	0.791149	-14.5075	3.38853e-47	2.30765e-46	95.6363	GIPC2
-1.51578	-0.0259185	-14.4959	3.99927e-47	2.71799e-46	95.4714	ATP13A4
1.02154	0.593509	14.4942	4.09706e-47	2.78218e-46	95.4473	HGF
-1.54411	-1.33329	-14.4771	5.22899e-47	3.53778e-46	95.2046	SH3GL2
-1.2681	-2.61224	-14.4716	5.64898e-47	3.82038e-46	95.1278	LOC728606
1.16757	-0.957672	14.4703	5.75848e-47	3.89126e-46	95.1087	PXDNL
1.02322	-2.52952	14.4641	6.29254e-47	4.2435e-46	95.0204	MYL4
1.1344	0.870519	14.4567	6.98852e-47	4.7071e-46	94.9161	CXCR3
-1.14252	-0.683986	-14.4533	7.33406e-47	4.93583e-46	94.868	SEC14L5
-1.41421	-0.315331	-14.4521	7.45544e-47	5.01548e-46	94.8517	TCEAL2
1.30734	-1.24852	14.4507	7.60612e-47	5.1127e-46	94.8318	HTR1D
1.24757	1.43225	14.45	7.68615e-47	5.1644e-46	94.8214	CD3D
1.35096	3.26789	14.4392	8.96015e-47	6.01309e-46	94.6688	ACTG2
1.10332	-0.73036	14.4288	1.03906e-46	6.96459e-46	94.5214	CRTAM
-1.36117	-0.410516	-14.4281	1.04957e-46	7.03223e-46	94.5114	KIAA2022
1.19983	-1.36437	14.4254	1.08949e-46	7.29673e-46	94.4743	SPSB4
-1.2236	-3.29728	-14.4161	1.24371e-46	8.31278e-46	94.3426	CPNE6
-1.25475	0.721283	-14.4096	1.36319e-46	9.10407e-46	94.2513	SLC1A2
1.59217	3.11469	14.4088	1.37899e-46	9.20587e-46	94.2399	MME
1.11937	-0.227215	14.4072	1.41007e-46	9.40958e-46	94.2177	SLAMF1
1.12039	0.301684	14.4032	1.49347e-46	9.96206e-46	94.1605	AMPH
-1.01623	-0.925426	-14.3972	1.62455e-46	1.08277e-45	94.0768	RSPH4A
1.13867	-1.10022	14.3726	2.30219e-46	1.52767e-45	93.73	MAGEL2
1.15505	2.63433	14.3705	2.37315e-46	1.5735e-45	93.6998	FABP5
1.88128	-1.92948	14.3693	2.41352e-46	1.59962e-45	93.683	SPRR1B
1.04146	3.93421	14.3684	2.44308e-46	1.61857e-45	93.6709	WNT5A
-1.73028	-0.185629	-14.3683	2.44722e-46	1.62066e-45	93.6692	CNTFR
1.14553	1.02726	14.2994	6.46952e-46	4.25213e-45	92.7021	PRSS22
1.32197	-3.09588	14.2765	8.92732e-46	5.84898e-45	92.3817	PPBP
-1.16373	-1.61735	-14.275	9.11265e-46	5.96805e-45	92.3613	HSD17B13
1.17796	-0.678449	14.2676	1.0116e-45	6.6173e-45	92.2574	ULBP1
1.69841	-0.733906	14.2617	1.09783e-45	7.17292e-45	92.176	CD177
-1.48533	0.0674628	-14.257	1.17249e-45	7.65465e-45	92.1106	ATRNL1
1.16615	-0.725642	14.2543	1.21772e-45	7.94685e-45	92.0729	TNN
-1.30856	-1.85822	-14.2351	1.59459e-45	1.03818e-44	91.8047	CCDC108
-1.43391	0.547752	-14.2307	1.69649e-45	1.10409e-44	91.743	NPY1R
1.51936	-1.1421	14.2102	2.25857e-45	1.46643e-44	91.4584	CCNA1
1.09596	-3.93171	14.2098	2.272e-45	1.47458e-44	91.4525	CGB
1.21052	0.194478	14.2049	2.43552e-45	1.57874e-44	91.3833	PTX3
-1.2258	-2.94447	-14.2045	2.4463e-45	1.5846e-44	91.379	NPY6R
1.14033	1.0809	14.2029	2.50431e-45	1.62091e-44	91.3556	UBE2QL1
1.2074	8.08257	14.1832	3.2958e-45	2.1249e-44	91.0824	C3
-1.0602	-3.76895	-14.1817	3.36466e-45	2.16845e-44	91.0619	LPA
1.00013	0.494733	14.1726	3.81945e-45	2.45964e-44	90.9358	C1orf170
1.02312	3.48515	14.1517	5.11196e-45	3.28052e-44	90.6458	CIITA
1.78705	7.92431	14.1317	6.75938e-45	4.32266e-44	90.368	ADAM6
-1.70837	-1.45452	-14.1314	6.78198e-45	4.33545e-44	90.3646	PCSK2
1.70174	4.74296	14.1229	7.63957e-45	4.87615e-44	90.2462	SERPINA3
1.22436	1.95687	14.1228	7.64719e-45	4.87913e-44	90.2452	S100B
-1.0305	-3.67157	-14.1046	9.84786e-45	6.27115e-44	89.9936	F11
1.27813	0.0448277	14.0888	1.22631e-44	7.79718e-44	89.7755	PTGFR
-1.04984	-0.0315753	-14.0751	1.48371e-44	9.41576e-44	89.5859	DNAH7
1.33176	-2.31773	14.0679	1.63758e-44	1.03724e-43	89.4878	KISS1R
1.0248	2.04289	14.0598	1.83221e-44	1.15875e-43	89.3761	ETV7
1.19411	0.619823	14.0398	2.41814e-44	1.5264e-43	89.1001	FCN1
-1.10544	1.6358	-14.0377	2.48908e-44	1.57057e-43	89.0713	GALNTL1
-1.01992	4.74906	-14.0312	2.72289e-44	1.71549e-43	88.9821	RAP1GAP
1.15499	2.77547	14.0305	2.74834e-44	1.73087e-43	88.9728	PLXNC1
1.16454	3.29751	14.001	4.12944e-44	2.59082e-43	88.5678	TFAP2A
-1.15984	-1.8772	-13.9696	6.36623e-44	3.97913e-43	88.1373	KCNB1
-1.35782	-3.19089	-13.9579	7.48279e-44	4.66471e-43	87.9766	TMEM213
1.13098	3.61898	13.9501	8.32388e-44	5.18514e-43	87.8706	PCDH7
-1.21607	2.92327	-13.9373	9.92447e-44	6.16828e-43	87.6957	RORC
-1.16576	0.145442	-13.9366	1.00232e-43	6.22731e-43	87.6859	ENHO
-1.24421	2.07541	-13.9215	1.2337e-43	7.6505e-43	87.4793	C4orf19
1.04618	0.844034	13.9207	1.24662e-43	7.72484e-43	87.469	LILRB5
1.03203	-0.19574	13.9101	1.44152e-43	8.9126e-43	87.3245	KLRD1
-1.19823	-2.52972	-13.9086	1.47189e-43	9.09358e-43	87.3037	NR1H4
1.01416	-1.9184	13.9029	1.59031e-43	9.81422e-43	87.2268	OR51E2
1.1497	-0.698405	13.8984	1.6915e-43	1.04309e-42	87.1654	TCHH
1.03932	1.4494	13.8972	1.72081e-43	1.06038e-42	87.1484	C4orf48
1.26942	2.49226	13.8967	1.73351e-43	1.06781e-42	87.141	PTGS2
1.15422	3.80494	13.8881	1.94849e-43	1.19889e-42	87.0248	PKP3
-1.47585	-2.46824	-13.88	2.17693e-43	1.3388e-42	86.9145	SCGN
1.0866	1.56876	13.877	2.26885e-43	1.39188e-42	86.8734	ISM1
1.00269	3.02925	13.8687	2.54157e-43	1.55745e-42	86.7605	DERL3
1.78367	0.886923	13.8613	2.81288e-43	1.7218e-42	86.6596	DSC3
-1.04508	1.77984	-13.8552	3.05682e-43	1.86904e-42	86.5769	COL4A4
1.09249	0.155384	13.8255	4.58422e-43	2.7906e-42	86.1739	AIM1L
-1.30075	-2.99891	-13.8223	4.78512e-43	2.91075e-42	86.1313	C13orf36
-1.21713	-1.17931	-13.8218	4.81726e-43	2.92923e-42	86.1246	LCN10
1.27297	1.7113	13.8079	5.8238e-43	3.5335e-42	85.9359	MAGED4
-1.04825	2.18004	-13.8059	5.98093e-43	3.62751e-42	85.9094	MFSD4
1.27457	-0.140487	13.7966	6.79076e-43	4.10516e-42	85.7831	CCL3L1
1.00327	5.67865	13.7786	8.6787e-43	5.2293e-42	85.5392	SERPINE2
-1.28705	-2.65137	-13.7745	9.16621e-43	5.52104e-42	85.4848	PAK7
-1.39673	-2.30634	-13.7566	1.16897e-42	7.01299e-42	85.243	SLC6A4
1.40747	-0.896916	13.7548	1.19803e-42	7.18468e-42	85.2186	NKAIN4
1.21651	4.93072	13.7504	1.27146e-42	7.61957e-42	85.1594	ANPEP
1.11785	0.849459	13.7492	1.29226e-42	7.73862e-42	85.1433	TBX15
-1.27378	0.136578	-13.7455	1.35825e-42	8.13084e-42	85.0938	C9orf152
-1.06658	-0.744584	-13.7417	1.43028e-42	8.55588e-42	85.0424	ABCA10
-1.07623	-1.66775	-13.7257	1.77672e-42	1.06053e-41	84.8267	SLC6A13
1.35697	0.517289	13.7162	2.02146e-42	1.20531e-41	84.6984	ADAM23
1.00257	4.84393	13.7097	2.20645e-42	1.31278e-41	84.6113	DSC2
1.10902	2.15333	13.7018	2.45656e-42	1.45741e-41	84.5045	NKG7
1.17317	4.08498	13.6925	2.78266e-42	1.65028e-41	84.3806	ALDH1A3
-1.11286	-0.789983	-13.6894	2.9033e-42	1.72122e-41	84.3384	DLEC1
-1.00803	1.37046	-13.6877	2.96922e-42	1.75966e-41	84.3161	NCRNA00086
-1.15387	-1.2991	-13.6826	3.18042e-42	1.88348e-41	84.2477	UNC80
-1.3417	-0.86769	-13.6773	3.41852e-42	2.0216e-41	84.1759	SYN2
-1.22711	-1.82775	-13.6711	3.71507e-42	2.1954e-41	84.0932	COL25A1
-1.22041	-0.275012	-13.667	3.92649e-42	2.31869e-41	84.0382	WDR17
1.12503	2.06143	13.6659	3.98713e-42	2.35366e-41	84.0229	GOLGA7B
-1.37186	-0.528772	-13.6528	4.75445e-42	2.79666e-41	83.8479	NWD1
-1.16166	-0.954018	-13.6231	7.08557e-42	4.13849e-41	83.4512	CLUL1
-1.17673	-0.966212	-13.6081	8.66989e-42	5.04962e-41	83.2506	ZNF541
1.11254	-1.26938	13.5882	1.13238e-41	6.58146e-41	82.985	CAMK2A
1.23882	-1.01355	13.5757	1.33919e-41	7.76981e-41	82.8182	TNNI2
1.22719	-0.404218	13.5691	1.46314e-41	8.48006e-41	82.7302	ZNF683
-1.1797	-2.60487	-13.5566	1.72953e-41	1.0003e-40	82.5639	DDX25
-1.18285	-2.78661	-13.5537	1.79742e-41	1.03884e-40	82.5256	NR0B2
-1.43252	-1.55808	-13.5238	2.68009e-41	1.54307e-40	82.1284	C6
1.7354	-1.92519	13.5022	3.57666e-41	2.05358e-40	81.8415	SERPINB3
-1.05844	1.48069	-13.4972	3.82108e-41	2.19315e-40	81.7758	NSUN7
-1.52127	-2.69105	-13.4869	4.38377e-41	2.51263e-40	81.6392	SLC13A2
-1.07852	-0.828484	-13.4359	8.63041e-41	4.90091e-40	80.9657	PAR5
1.33669	1.62776	13.4185	1.08751e-40	6.15661e-40	80.7359	IGF2BP3
1.67687	-0.484427	13.4177	1.09846e-40	6.21649e-40	80.7259	CYP24A1
1.02231	5.22732	13.416	1.1228e-40	6.3499e-40	80.7042	EFEMP1
-1.15757	0.478902	-13.4027	1.3401e-40	7.5556e-40	80.5283	MST1P9
1.16006	3.98766	13.3984	1.41789e-40	7.98879e-40	80.4722	C1orf106
1.13454	0.403075	13.3958	1.46811e-40	8.26609e-40	80.4376	CR1
1.39831	-2.61512	13.3957	1.46883e-40	8.26734e-40	80.4371	CST4
-1.26527	-2.59392	-13.3925	1.53281e-40	8.62455e-40	80.3947	ZNF536
-1.28677	-1.84125	-13.3647	2.21391e-40	1.24189e-39	80.0292	C1orf168
1.79075	1.06193	13.3551	2.51183e-40	1.40615e-39	79.9037	CHIT1
1.00789	1.75883	13.3467	2.80509e-40	1.56767e-39	79.7939	EPHA3
-1.31762	0.232146	-13.3466	2.80996e-40	1.56986e-39	79.7922	CNR1
-1.36082	0.705672	-13.3256	3.70437e-40	2.06399e-39	79.5175	ANO5
-1.60341	-1.196	-13.319	4.04421e-40	2.2488e-39	79.4302	SCGB3A1
1.00002	-0.956475	13.3163	4.18641e-40	2.32632e-39	79.3959	CAMK1G
-1.08679	0.212438	-13.3151	4.25619e-40	2.3643e-39	79.3794	NME5
1.07521	-3.10966	13.2726	7.43304e-40	4.10426e-39	78.8252	RAET1L
1.34618	-1.55466	13.2718	7.50798e-40	4.14289e-39	78.8152	SLC28A3
1.40711	0.122308	13.2341	1.23104e-39	6.76359e-39	78.3237	C2CD4A
-1.5162	-0.915101	-13.2226	1.4294e-39	7.84043e-39	78.1752	PART1
1.05811	2.90843	13.2195	1.48849e-39	8.16183e-39	78.1349	CD3E
1.30892	-1.37719	13.2013	1.88804e-39	1.03151e-38	77.8986	ST8SIA2
-1.18211	-2.19569	-13.1893	2.20752e-39	1.20368e-38	77.7432	LHFPL3
-1.20788	3.02518	-13.1764	2.61038e-39	1.42007e-38	77.5766	BEX2
-1.09857	-2.62273	-13.1733	2.71805e-39	1.47671e-38	77.5364	TRPM3
1.18361	0.146057	13.1366	4.38263e-39	2.37097e-38	77.0615	VAT1L
1.04405	-1.16983	13.1173	5.62944e-39	3.04151e-38	76.8127	CCR4
1.03589	-2.47487	13.1168	5.66555e-39	3.06002e-38	76.8063	SFTA1P
1.52426	1.36951	13.1164	5.69064e-39	3.07258e-38	76.802	TFPI2
-1.00389	2.1524	-13.1126	5.97752e-39	3.22537e-38	76.7531	MAPK10
-1.25757	-2.31509	-13.1011	6.94106e-39	3.73798e-38	76.6045	GBA3
1.47482	-3.91244	13.0839	8.67349e-39	4.6513e-38	76.3831	CASP14
-1.72201	-0.264735	-13.0747	9.76665e-39	5.2257e-38	76.2651	SOSTDC1
1.36738	2.10642	13.0506	1.33357e-38	7.11923e-38	75.9555	PITX1
-1.23985	-2.25871	-13.0491	1.35884e-38	7.24947e-38	75.9369	TDGF1
-1.13295	-2.99314	-13.0399	1.53049e-38	8.14952e-38	75.8186	HPSE2
1.12489	4.42184	13.0343	1.6452e-38	8.75185e-38	75.7468	GPRC5A
-1.66692	0.871767	-13.0314	1.70685e-38	9.07108e-38	75.7103	TSPAN8
1.085	-1.61207	13.0247	1.86045e-38	9.87789e-38	75.6246	GSC
1.10414	5.48635	13.0098	2.25502e-38	1.19461e-37	75.4335	HLA-DRB5
-1.00086	1.48907	-12.9974	2.64485e-38	1.39888e-37	75.275	STOX1
-1.24866	-0.42195	-12.9949	2.73105e-38	1.44356e-37	75.2431	CHAD
1.33711	-2.67063	12.9765	3.46008e-38	1.82251e-37	75.008	ROS1
1.04492	1.36153	12.9724	3.64578e-38	1.91849e-37	74.956	PPFIA4
-1.35181	1.61026	-12.9688	3.81982e-38	2.0088e-37	74.9097	GPR98
-1.27602	1.13011	-12.958	4.38399e-38	2.30038e-37	74.7728	ADCY5
-1.08879	0.922543	-12.9497	4.8766e-38	2.55321e-37	74.667	GPT
1.30368	-0.583725	12.9458	5.12924e-38	2.68379e-37	74.6168	KRT81
1.30619	0.65911	12.9414	5.4224e-38	2.83538e-37	74.5615	XDH
-1.17542	-0.782013	-12.9396	5.54691e-38	2.89958e-37	74.539	IGFALS
-1.2477	-0.680442	-12.9373	5.71281e-38	2.98442e-37	74.5097	C1orf95
1.10554	6.26876	12.9315	6.15727e-38	3.21458e-37	74.4352	CFB
1.03855	1.08701	12.9271	6.51123e-38	3.39509e-37	74.3797	PLN
-1.05536	-3.51191	-12.9264	6.57128e-38	3.42533e-37	74.3706	SNTN
-1.46831	-0.963266	-12.9156	7.53825e-38	3.9232e-37	74.2341	HS6ST3
-1.08212	0.981167	-12.9111	7.98844e-38	4.15359e-37	74.1765	NAP1L2
1.25583	-0.362892	12.9061	8.51596e-38	4.42094e-37	74.1129	MEGF10
1.87347	-2.15037	12.8991	9.31229e-38	4.82829e-37	74.0241	S100A7
1.1653	0.0637508	12.8773	1.22915e-37	6.35307e-37	73.7483	HOXC9
-1.03714	-4.0454	-12.8727	1.30342e-37	6.73071e-37	73.69	SULT2A1
-1.06222	-2.26298	-12.8559	1.61351e-37	8.30862e-37	73.4779	FGF17
-1.04803	-3.18567	-12.85	1.73976e-37	8.95042e-37	73.403	C12orf39
1.06819	1.90225	12.824	2.41894e-37	1.23984e-36	73.0756	ASPHD1
-1.58148	-0.0345892	-12.8096	2.90455e-37	1.48278e-36	72.8938	BEX1
1.13932	-2.94581	12.7972	3.39785e-37	1.73088e-36	72.7379	WIT1
1.29175	1.31655	12.7966	3.42383e-37	1.74264e-36	72.7303	PI15
1.09214	2.58016	12.7871	3.86152e-37	1.96044e-36	72.6108	ANKRD22
-1.33343	-0.407668	-12.7854	3.94765e-37	2.00295e-36	72.5889	ENPP3
1.41021	-1.72164	12.7686	4.87907e-37	2.46948e-36	72.3784	PADI1
1.29842	0.293743	12.7645	5.14184e-37	2.6001e-36	72.3263	CDSN
1.09492	-3.26615	12.7502	6.16009e-37	3.10836e-36	72.1467	IL1F9
-1.05942	-2.95873	-12.7427	6.76291e-37	3.41047e-36	72.054	CYP4A11
-1.03581	0.0396444	-12.7156	9.51522e-37	4.78242e-36	71.7147	FAM190A
1.70146	-0.411183	12.7006	1.15024e-36	5.76373e-36	71.5263	MUC16
-1.08959	-3.27124	-12.6828	1.43781e-36	7.18731e-36	71.3046	CYP3A4
-1.42687	-2.47168	-12.6769	1.54746e-36	7.72379e-36	71.2316	SCGB1D2
1.33745	-0.972704	12.6633	1.83519e-36	9.13242e-36	71.0621	CHRDL2
1.18798	-1.27578	12.6354	2.60262e-36	1.28664e-35	70.715	GJB4
-1.13774	1.06013	-12.5991	4.09503e-36	2.01482e-35	70.2647	MPPED2
1.07881	0.315102	12.5934	4.39859e-36	2.16161e-35	70.1937	GZMH
-1.29334	-2.68455	-12.5869	4.77169e-36	2.34011e-35	70.1128	C1orf64
1.18601	0.816645	12.5445	8.08057e-36	3.94067e-35	69.5895	DPYSL4
1.0024	2.901	12.5385	8.7116e-36	4.24716e-35	69.5148	CCDC8
1.00427	0.289403	12.5348	9.1202e-36	4.44114e-35	69.4693	SIT1
-1.04174	0.12793	-12.5333	9.29459e-36	4.52473e-35	69.4505	FAM95B1
1.17333	-1.22827	12.5219	1.07004e-35	5.19993e-35	69.3106	MUC12
-1.30741	2.50387	-12.5093	1.25051e-35	6.06097e-35	69.1557	LONRF2
-1.16953	-1.23639	-12.4839	1.71425e-35	8.28438e-35	68.8424	PCDP1
-1.11697	1.97761	-12.4585	2.34476e-35	1.12821e-34	68.5313	DEGS2
-1.25196	-2.27715	-12.4574	2.37662e-35	1.1432e-34	68.5179	LOC389493
-1.20175	-1.62945	-12.4437	2.81352e-35	1.34945e-34	68.3503	LOC154822
1.03371	-3.00913	12.4433	2.82784e-35	1.35592e-34	68.3452	CPN2
1.05623	1.17545	12.4417	2.88321e-35	1.38167e-34	68.326	HOXC6
-1.04845	-1.18988	-12.4342	3.16545e-35	1.51561e-34	68.2332	ACSM1
-1.02214	0.268988	-12.417	3.90717e-35	1.86428e-34	68.0241	SULT1C4
-1.50315	3.15226	-12.4166	3.93117e-35	1.87412e-34	68.018	AZGP1
-1.01764	-0.485849	-12.4163	3.94513e-35	1.88023e-34	68.0145	TACR1
-1.28986	-2.7373	-12.4025	4.67419e-35	2.22131e-34	67.8461	HHATL
-1.11736	-3.40912	-12.3964	5.03668e-35	2.39289e-34	67.7719	PHGR1
-1.18666	1.62403	-12.387	5.65144e-35	2.68265e-34	67.6575	CYP4X1
-1.28952	-0.574909	-12.3868	5.66845e-35	2.68996e-34	67.6545	CKMT2
-1.02292	2.52828	-12.3842	5.8461e-35	2.77267e-34	67.6239	ZNF711
1.37206	-0.412616	12.3792	6.22285e-35	2.94883e-34	67.5618	FCRL5
-1.32189	-2.06985	-12.3735	6.66997e-35	3.1598e-34	67.4929	SCGB2A1
-1.14823	1.87198	-12.3498	8.91238e-35	4.20888e-34	67.205	PLIN4
-1.04037	0.535815	-12.3494	8.95918e-35	4.22978e-34	67.1998	C1orf175
-1.03874	-3.02271	-12.3383	1.0265e-34	4.84212e-34	67.0647	KCNH6
1.16491	-0.281597	12.3288	1.15248e-34	5.42714e-34	66.9497	HOXD10
-1.1659	-1.27499	-12.3246	1.21391e-34	5.71156e-34	66.8982	CUX2
1.19078	-1.9234	12.3227	1.24239e-34	5.84389e-34	66.8751	LEMD1
-1.22203	-0.959614	-12.3205	1.2754e-34	5.99406e-34	66.8491	ALDOB
-1.03042	-3.51663	-12.3204	1.27782e-34	6.00371e-34	66.8472	CASR
-1.03457	0.407064	-12.3125	1.40626e-34	6.59969e-34	66.7521	COLEC11
-1.30538	-1.58868	-12.3021	1.59738e-34	7.48815e-34	66.6255	CAPN9
-1.24819	-3.17695	-12.2994	1.64952e-34	7.72822e-34	66.5936	CYP2A6
1.00162	2.37408	12.2754	2.20905e-34	1.03089e-33	66.3035	SLCO4A1
-1.36253	0.369761	-12.2652	2.50153e-34	1.16476e-33	66.1801	CRYM
1.04641	-3.67219	12.2291	3.87854e-34	1.79784e-33	65.7445	CHRNA9
-1.09811	-0.993267	-12.2282	3.92098e-34	1.81664e-33	65.7337	LOC145837
-1.05867	-3.16393	-12.2178	4.44573e-34	2.0573e-33	65.609	C1orf194
-1.037	-0.0581083	-12.2077	5.02448e-34	2.32188e-33	65.4875	LRRC2
-1.31612	-2.57543	-12.1937	5.95298e-34	2.74254e-33	65.3191	HEPACAM2
-1.18863	-1.48009	-12.1747	7.49338e-34	3.43978e-33	65.0905	RXRG
1.18901	-1.41554	12.1697	7.95513e-34	3.64769e-33	65.0312	TRPA1
1.62473	-1.22061	12.1679	8.12546e-34	3.72477e-33	65.0101	IGF2BP1
1.62897	-0.542954	12.1195	1.45578e-33	6.62941e-33	64.4311	DSG3
-1.04978	0.29898	-12.1177	1.4884e-33	6.7742e-33	64.4091	SGK2
1.40684	-2.58251	12.1165	1.50915e-33	6.86677e-33	64.3953	SPRR2D
-1.12981	-1.67293	-12.1139	1.5583e-33	7.08459e-33	64.3635	LOC284233
-1.11158	-1.11028	-12.1134	1.56601e-33	7.11767e-33	64.3586	KY
-1.19729	-2.2921	-12.0976	1.89327e-33	8.58629e-33	64.1702	C20orf56
-1.36511	-2.41777	-12.092	2.02559e-33	9.18135e-33	64.1031	MS4A8B
-1.02219	4.63982	-12.0835	2.24228e-33	1.0158e-32	64.0022	C10orf116
-1.31966	-0.568061	-12.083	2.25529e-33	1.02141e-32	63.9964	FAM3D
-1.05557	-4.0468	-12.0824	2.27225e-33	1.02825e-32	63.989	FXYD4
1.03239	0.34341	12.0747	2.49291e-33	1.12595e-32	63.897	RSPO3
-1.08189	5.60566	-12.0734	2.53131e-33	1.14298e-32	63.8818	ALDH1A1
1.01348	0.714147	12.0661	2.76159e-33	1.24595e-32	63.7954	PCDHGA12
-1.03488	3.25187	-12.0636	2.84814e-33	1.2843e-32	63.7647	KIT
1.08741	0.0882752	12.0595	2.99103e-33	1.3469e-32	63.7161	SALL4
1.25579	1.17952	12.0399	3.7791e-33	1.6935e-32	63.4839	TMED7-TICAM2
-1.27608	0.564436	-12.0381	3.86113e-33	1.72839e-32	63.4626	HGD
-1.30654	0.31784	-11.9914	6.73665e-33	3.0026e-32	62.91	KLHDC7A
-1.04983	-3.49462	-11.9597	9.82123e-33	4.35751e-32	62.5357	LOC647309
-1.26542	-0.954345	-11.9507	1.09283e-32	4.8422e-32	62.4297	WSCD2
1.12972	2.05683	11.9343	1.3272e-32	5.85875e-32	62.2368	TPSAB1
-1.02301	1.28566	-11.9257	1.46838e-32	6.47163e-32	62.1364	C8orf79
1.40028	-0.980328	11.9242	1.49599e-32	6.58982e-32	62.1179	PITX2
-1.28596	-2.4209	-11.9228	1.52048e-32	6.69592e-32	62.1018	GSTA2
1.09553	0.179034	11.8965	2.07331e-32	9.10871e-32	61.7939	DLX5
-1.18593	-0.661794	-11.8865	2.33464e-32	1.02433e-31	61.6761	VIPR2
1.49887	-1.78353	11.8496	3.60738e-32	1.57607e-31	61.2441	IVL
1.18967	-2.1741	11.8147	5.4332e-32	2.35884e-31	60.8376	NTSR1
-1.37043	1.52262	-11.8108	5.68724e-32	2.46784e-31	60.7922	OGDHL
1.05739	1.89563	11.7937	6.95031e-32	3.00884e-31	60.5932	SIX1
1.49962	0.270388	11.7909	7.17821e-32	3.10506e-31	60.5611	DKK1
1.07634	0.251669	11.786	7.60628e-32	3.2868e-31	60.5036	C6orf105
1.04998	2.41174	11.7796	8.19194e-32	3.53619e-31	60.43	CSTA
1.14538	3.19368	11.7787	8.27744e-32	3.57216e-31	60.4197	HLA-DRB6
-1.14818	-3.49396	-11.7579	1.05533e-31	4.5425e-31	60.1786	SLC26A3
1.36635	1.76893	11.7546	1.09787e-31	4.7207e-31	60.1394	MGC29506
-1.06054	0.211704	-11.7409	1.28709e-31	5.53146e-31	59.9816	KSR2
1.01545	-3.71331	11.7395	1.30855e-31	5.62221e-31	59.9652	SOST
-1.03256	2.97896	-11.7306	1.45166e-31	6.22901e-31	59.8621	ENPP5
1.08257	0.910717	11.73	1.46127e-31	6.26863e-31	59.8556	TMEM130
1.09497	0.0937196	11.7084	1.8797e-31	8.03866e-31	59.6057	STAC
-1.53536	1.35066	-11.6839	2.49841e-31	1.06407e-30	59.3233	FREM2
1.09102	0.147814	11.6616	3.23547e-31	1.37375e-30	59.0667	LOC84856
-1.15541	-1.19345	-11.6614	3.24398e-31	1.37701e-30	59.0641	RPRM
-1.37085	-0.519473	-11.6306	4.63256e-31	1.96191e-30	58.7105	PTPRT
1.15227	-0.931582	11.6295	4.68854e-31	1.98512e-30	58.6986	GBP6
-1.06032	-1.00834	-11.6275	4.80129e-31	2.03182e-30	58.675	RGS6
-1.46619	0.872518	-11.6159	5.48979e-31	2.31785e-30	58.542	FAM3B
-1.04545	1.26328	-11.6109	5.8172e-31	2.45359e-30	58.4845	AKR7A3
-1.33721	-2.31903	-11.5901	7.38803e-31	3.10507e-30	58.2473	SPAG6
-1.27503	-1.67144	-11.5656	9.79299e-31	4.09817e-30	57.9676	BMP3
-1.00938	-1.59256	-11.5595	1.05108e-30	4.39635e-30	57.8975	CASQ1
-1.51583	-0.821244	-11.5432	1.26657e-30	5.28701e-30	57.7124	AGR3
1.0115	3.66497	11.5306	1.46427e-30	6.08316e-30	57.5685	DPP4
-1.00909	-0.821588	-11.4922	2.27223e-30	9.38795e-30	57.1325	SLC16A12
-1.18751	2.62745	-11.485	2.46618e-30	1.01766e-29	57.0512	TMPRSS2
1.06868	-1.14412	11.4654	3.08318e-30	1.26471e-29	56.8296	HAND2
1.0052	3.41721	11.4433	3.96408e-30	1.62083e-29	56.5803	ETV4
1.3259	-0.702856	11.4175	5.31895e-30	2.16786e-29	56.2886	NMU
-1.03461	0.580174	-11.398	6.63325e-30	2.6969e-29	56.0695	PHYHIPL
1.13564	-3.01186	11.3977	6.65418e-30	2.70475e-29	56.0664	MYBPH
-1.18208	-2.33823	-11.3932	7.00288e-30	2.8437e-29	56.0157	C21orf15
-1.33746	0.948266	-11.3671	9.41062e-30	3.80001e-29	55.7225	CRTAC1
-1.01212	-0.464666	-11.3497	1.14556e-29	4.61005e-29	55.5275	RBM11
-1.1491	-1.62015	-11.3408	1.2668e-29	5.09055e-29	55.4277	SYT9
1.17557	1.85529	11.3153	1.68782e-29	6.75617e-29	55.143	B3GNT3
1.08289	2.39341	11.2729	2.7177e-29	1.08212e-28	54.6705	PTPRD
1.0837	0.135466	11.2508	3.47972e-29	1.38255e-28	54.4253	PCSK9
-1.00814	-0.586996	-11.24	3.926e-29	1.55576e-28	54.3056	PLIN1
-1.25689	-1.73241	-11.2209	4.86453e-29	1.92353e-28	54.093	COL9A1
1.22457	-0.258303	11.2099	5.49538e-29	2.16884e-28	53.9721	PCSK1
-1.32931	-0.972773	-11.2074	5.65174e-29	2.22843e-28	53.9442	PCK1
1.045	-1.21488	11.1771	7.92473e-29	3.10324e-28	53.609	HOXA11AS
-1.21138	-2.73397	-11.1718	8.40605e-29	3.28707e-28	53.5505	TTR
-1.03823	-0.456827	-11.1715	8.43258e-29	3.29666e-28	53.5474	CASQ2
-1.18139	-1.01848	-11.1673	8.83373e-29	3.45267e-28	53.5013	DDC
-1.21394	-1.89921	-11.1514	1.05374e-28	4.1137e-28	53.3264	KBTBD12
-1.15676	-0.385086	-11.1254	1.40647e-28	5.47011e-28	53.04	PLP1
-1.00218	1.84048	-11.1206	1.48194e-28	5.75556e-28	52.9882	PEG3
1.03355	5.38266	11.116	1.55972e-28	6.0548e-28	52.9374	TACSTD2
-1.01349	2.61842	-11.1045	1.77147e-28	6.86554e-28	52.8112	PHYHD1
1.11866	-1.76838	11.0689	2.62301e-28	1.0109e-27	52.4219	KLK4
1.05726	1.19417	11.0599	2.89667e-28	1.11456e-27	52.3235	PTPRH
-1.23201	1.63395	-11.0578	2.96547e-28	1.13997e-27	52.3002	MAL
-1.11147	-2.70114	-11.0554	3.04615e-28	1.17045e-27	52.2736	UNC5D
1.2529	-3.46766	11.0492	3.26011e-28	1.25005e-27	52.2063	S100A7A
-1.08743	-0.307267	-11.0428	3.49564e-28	1.33819e-27	52.1371	HNF1B
1.27405	-0.585062	11.0288	4.07679e-28	1.55635e-27	51.9846	FGFBP1
-1.08444	3.45845	-10.982	6.81129e-28	2.58243e-27	51.4757	KIAA1324
1.09355	-1.47916	10.9531	9.33923e-28	3.53038e-27	51.1627	TRPM8
1.27538	0.545472	10.9499	9.67e-28	3.65292e-27	51.1282	ODZ2
-1.10169	-1.98481	-10.948	9.87269e-28	3.72863e-27	51.1076	STXBP5L
1.0553	-0.0783592	10.9285	1.22098e-27	4.6008e-27	50.897	SLC6A17
1.05636	0.175048	10.9268	1.24417e-27	4.68289e-27	50.8783	NCAM2
1.01221	-2.20076	10.9248	1.27153e-27	4.78258e-27	50.8568	S100A12
-1.01851	-2.11832	-10.9055	1.56794e-27	5.88278e-27	50.649	SHH
-1.01003	-2.16685	-10.9039	1.59603e-27	5.98682e-27	50.6314	LOC286002
-1.03235	-1.47095	-10.8925	1.80507e-27	6.7572e-27	50.5094	FAM150B
1.09149	-3.76254	10.89	1.85548e-27	6.94433e-27	50.4821	SLC18A3
-1.24323	-0.434782	-10.8456	3.00049e-27	1.11766e-26	50.0056	CYP2B7P1
1.22518	1.60946	10.8284	3.61413e-27	1.34262e-26	49.8211	TMPRSS4
1.20121	0.0358948	10.7959	5.12721e-27	1.89538e-26	49.4745	ABCA12
-1.06534	-3.03194	-10.7769	6.2858e-27	2.31541e-26	49.2725	CYP4Z1
-1.21644	-0.779628	-10.7716	6.65939e-27	2.4503e-26	49.2153	SORCS1
-1.32404	-0.867316	-10.7067	1.33411e-26	4.85601e-26	48.5266	DAPL1
-1.02631	-2.42908	-10.6949	1.51186e-26	5.48611e-26	48.4026	NOL4
-1.19402	2.80163	-10.6554	2.30359e-26	8.31358e-26	47.9853	HPGD
-1.00132	-2.95185	-10.6437	2.60779e-26	9.391e-26	47.8623	MYOC
1.02073	-3.00016	10.6184	3.40965e-26	1.22281e-25	47.5966	PAPL
1.02942	2.56541	10.5966	4.29254e-26	1.5338e-25	47.3684	TPSB2
1.14275	-3.2628	10.5633	6.09808e-26	2.16821e-25	47.0205	C6orf15
1.08746	2.10484	10.5588	6.39554e-26	2.27251e-25	46.9733	TNS4
1.05466	-1.13913	10.5465	7.28034e-26	2.58358e-25	46.8449	DLX1
1.00605	-0.737727	10.5349	8.22471e-26	2.90999e-25	46.7241	KCNF1
-1.00112	-2.65168	-10.5294	8.71648e-26	3.07872e-25	46.6665	FAM81B
1.01457	1.21868	10.5199	9.62674e-26	3.39517e-25	46.5681	VNN1
-1.1001	-2.30556	-10.5049	1.12674e-25	3.96198e-25	46.4122	LRRC31
-1.09215	-0.0431126	-10.4772	1.50549e-25	5.27257e-25	46.1251	CECR2
-1.00983	0.136024	-10.4721	1.58756e-25	5.55295e-25	46.0725	PLA2G4F
-1.0571	-0.83427	-10.4324	2.40275e-25	8.36262e-25	45.6619	KCNH8
-1.00592	-1.66723	-10.4248	2.60044e-25	9.04045e-25	45.5836	MMEL1
-1.05319	-0.220478	-10.4221	2.67328e-25	9.29172e-25	45.5562	ABO
1.19645	3.35908	10.3893	3.75953e-25	1.29883e-24	45.2184	PDZK1IP1
-1.04517	-1.62508	-10.3814	4.0814e-25	1.40886e-24	45.137	DIO1
1.167	0.167731	10.3805	4.11808e-25	1.42122e-24	45.1282	HOXB9
-1.07013	0.236272	-10.3601	5.08887e-25	1.75006e-24	44.9185	ACE2
-1.1377	-2.58746	-10.3534	5.44953e-25	1.87176e-24	44.8507	PIK3C2G
1.03455	5.10991	10.3246	7.33568e-25	2.50869e-24	44.5563	CA12
1.27629	-2.02516	10.3218	7.55587e-25	2.58186e-24	44.527	LBP
1.04878	1.65053	10.3155	8.05717e-25	2.75145e-24	44.4633	SHISA2
-1.03638	-0.864778	-10.2719	1.261e-24	4.27799e-24	44.0197	COL28A1
1.43025	-0.790818	10.2669	1.32749e-24	4.49713e-24	43.9688	KLK7
1.07632	-2.83159	10.2643	1.36401e-24	4.61614e-24	43.9419	AKR1B15
-1.13245	-2.91831	-10.2497	1.58341e-24	5.34773e-24	43.7942	ITLN1
-1.21887	-2.90629	-10.2446	1.66844e-24	5.6303e-24	43.7424	KIAA0408
1.34742	1.11265	10.2164	2.22533e-24	7.4761e-24	43.4572	KLK10
-1.12311	-0.207948	-10.1471	4.50201e-24	1.4943e-23	42.7594	LGALS4
-1.08741	-1.37447	-10.0868	8.28669e-24	2.72702e-23	42.1553	LPPR1
1.15055	-1.94991	10.0785	9.0096e-24	2.96022e-23	42.0725	HOXD13
1.39671	-1.0025	10.061	1.07346e-23	3.51933e-23	41.899	LY6D
-1.12745	-2.12324	-9.99598	2.06068e-23	6.67796e-23	41.2534	KCNJ3
1.25258	4.73131	9.97126	2.63707e-23	8.49439e-23	41.0093	CXCL14
-1.11963	2.37261	-9.96873	2.70451e-23	8.70823e-23	40.9843	GFRA1
-1.09241	-0.429053	-9.9509	3.22977e-23	1.03653e-22	40.8086	PCP4L1
-1.00405	3.17697	-9.94403	3.45828e-23	1.10858e-22	40.7409	WNK2
1.14768	0.845329	9.93265	3.87219e-23	1.2391e-22	40.629	SERPINB5
1.08092	-1.22836	9.86687	7.42586e-23	2.35221e-22	39.9846	POPDC3
-1.24793	-2.45947	-9.84936	8.82462e-23	2.78464e-22	39.8138	NELL1
-1.30819	2.15137	-9.84661	9.06733e-23	2.85959e-22	39.7869	TFF3
1.03527	-1.20498	9.8424	9.45076e-23	2.97825e-22	39.746	JSRP1
-1.05087	2.99055	-9.83851	9.81957e-23	3.09212e-22	39.7081	SLC44A4
1.21744	-0.609937	9.80689	1.33971e-22	4.19791e-22	39.4006	ZIC2
-1.04559	2.5686	-9.79509	1.504e-22	4.70205e-22	39.2862	HPN
1.49463	2.63699	9.77022	1.91852e-22	5.96872e-22	39.0453	KRT5
1.09	0.548711	9.75347	2.25932e-22	7.00925e-22	38.8835	ELFN2
-1.14519	0.920067	-9.73216	2.78102e-22	8.59719e-22	38.678	ALDH3A1
-1.03652	-2.32954	-9.73203	2.78448e-22	8.60628e-22	38.6767	UGT2B15
-1.04405	-0.541409	-9.72441	2.99885e-22	9.26024e-22	38.6034	PI16
-1.00314	-1.74357	-9.66717	5.22596e-22	1.59885e-21	38.0539	PNMT
1.27203	-1.93936	9.6173	8.45613e-22	2.56813e-21	37.5778	KLK5
-1.21776	0.781183	-9.58795	1.12135e-21	3.38693e-21	37.2987	LRP2
1.21732	-1.88739	9.56835	1.35315e-21	4.07889e-21	37.1128	KLK8
1.06944	-1.2497	9.5612	1.44905e-21	4.36401e-21	37.0451	HOXC13
-1.26589	-1.57232	-9.54392	1.70957e-21	5.13551e-21	36.8816	MYBPC1
-1.06714	-0.0958983	-9.48989	2.86084e-21	8.52902e-21	36.3724	CAPN13
-1.05485	-1.27552	-9.44078	4.55754e-21	1.34567e-20	35.9119	TRHDE
-1.0476	-1.75391	-9.40969	6.11247e-21	1.79678e-20	35.6217	ERN2
1.06426	-0.907008	9.39881	6.77251e-21	1.98798e-20	35.5203	SYT8
-1.03963	0.31466	-9.38231	7.91002e-21	2.31655e-20	35.3668	SLC9A2
1.05172	0.925981	9.35499	1.02225e-20	2.98061e-20	35.1133	CRLF1
1.05764	1.51969	9.32712	1.32693e-20	3.85137e-20	34.8554	ALOX15B
-1.08084	0.206705	-9.20011	4.3162e-20	1.23142e-19	33.6896	SPINK5
-1.358	2.90273	-9.17912	5.23735e-20	1.48961e-19	33.4984	PIGR
1.10659	-2.14993	9.1493	6.88926e-20	1.95241e-19	33.2275	GTSF1
1.1586	0.421304	9.09745	1.10724e-19	3.10603e-19	32.7587	HOXC10
-1.01033	-0.248187	-9.06861	1.43999e-19	4.02313e-19	32.4991	EPHA7
-1.16355	-2.11892	-9.04636	1.76271e-19	4.90163e-19	32.2994	PGC
-1.0077	0.761771	-9.01572	2.32692e-19	6.44462e-19	32.025	SCNN1B
-1.07903	-1.19187	-8.96905	3.54608e-19	9.74627e-19	31.6089	ALB
1.03103	-2.06467	8.93752	4.7076e-19	1.28676e-18	31.3291	ZIC5
1.05337	2.00529	8.85254	1.00566e-18	2.70438e-18	30.5796	KRT15
-1.04077	-0.266568	-8.82404	1.29514e-18	3.47159e-18	30.3298	SLC7A4
1.09146	2.51875	8.77843	1.93843e-18	5.16083e-18	29.9317	PKP1
1.3934	0.595461	8.55283	1.38315e-17	3.55514e-17	27.9925	PRAME
-1.00589	-1.57427	-8.52193	1.80357e-17	4.6157e-17	27.7307	C4BPA
1.05692	4.26674	8.51357	1.93738e-17	4.95052e-17	27.6601	SLPI
1.10555	-1.99672	8.45247	3.26367e-17	8.26942e-17	27.1458	CALML5
1.01386	2.42945	8.37807	6.12815e-17	1.53537e-16	26.5245	COL17A1
1.02173	1.52167	8.30909	1.09386e-16	2.71475e-16	25.9533	CCL21
1.07569	2.87879	8.20499	2.59991e-16	6.37327e-16	25.1	LCN2
-1.0481	0.493825	-8.18695	3.01752e-16	7.3828e-16	24.9532	FOXJ1
-1.05929	1.37833	-8.17303	3.38419e-16	8.26527e-16	24.8402	WDR72
-1.01133	-0.808268	-7.98909	1.51442e-15	3.61142e-15	23.3642	PCP4
1.02835	-0.544715	7.94487	2.16049e-15	5.1219e-15	23.0144	CLCA2
1.03566	-1.01938	7.37481	1.78087e-13	3.90834e-13	18.6757	TCN1
