# Supplementary material for: TGF-β-associated extracellular matrix genes link cancer-associated fibroblasts to immune evasion and immunotherapy failure
Source: Nat Commun. 2018 Nov 8;9:4692. doi: 10.1038/s41467-018-06654-8 (PMC6224529; doi:10.1038/s41467-018-06654-8)
Supplement: Supplementary file 4 — Supplementary Data 2 [file 41467_2018_6654_MOESM4_ESM.xlsx]

## Sheet: Sheet1
Ingenuity Canonical Pathways	-log(p-value)	Ratio	z-score	Molecules
Hepatic Fibrosis / Hepatic Stellate Cell Activation	32.9	0.415	NaN	CCR5,CTGF,MMP13,COL8A1,IL6,CXCL9,MYH7B,COL28A1,IL1R2,CXCL3,TGFB1,PROK1,LAMA1,VEGFD,MYL4,SERPINE1,IL1RAP,PDGFRB,TIMP2,CXCL8,COL4A1,COL9A1,VEGFC,MMP2,COL6A3,ACTA2,COL13A1,TGFB3,IGFBP3,CD14,TNF,COL25A1,COL3A1,COL7A1,COL8A2,IL1A,ICAM1,FN1,COL4A3,CXCR3,COL10A1,CCL5,COL4A2,COL17A1,COL15A1,PGF,COL1A2,COL5A1,COL16A1,COL6A1,CCL2,TIMP1,HGF,TGFB2,PDGFRA,COL22A1,LBP,COL18A1,MMP1,VCAM1,COL5A2,COL6A2,EDNRB,COL…
Granulocyte Adhesion and Diapedesis	26.4	0.392	NaN	MMP3,MMP16,MMP13,CCL20,CXCL9,CCL4L1/CCL4L2,ITGB3,CXCL10,IL1R2,CXCL3,HRH1,ITGA3,CXCL13,CXCL14,CXCL1,IL1RAP,ITGA4,CSF3R,CXCL8,PPBP,ITGA5,THY1,MMP2,FPR1,CCL4,MMP23B,ITGAM,IL1RN,IL36RN,CLDN14,CCL18,TNF,FPR3,MMP7,IL1A,ICAM1,MMP14,CCL22,CCL14,CXCL5,CCL5,CCL3,IL36G,CCL13,CCL2,CCL8,CCL3L1,MMP8,MMP11,MMP12,MMP17,MMP1,CXCL11,VCAM1,C5AR1,ITGA2,FPR2,MMP10,CCL11,CXCL6,SELPLG,ITGB2,CCL21,IL1B,MMP9
Agranulocyte Adhesion and Diapedesis	21.6	0.347	NaN	MMP3,MMP16,MMP13,CCL20,CXCL9,MYH7B,CCL4L1/CCL4L2,CXCL10,CXCL3,HRH1,ITGA3,CXCL13,CXCL14,MYL4,CXCL1,ACTG2,ITGA4,CXCL8,PPBP,ITGA5,MMP2,MMP23B,CCL4,ACTA2,IL1RN,IL36RN,CLDN14,CCL18,TNF,MMP7,IL1A,ICAM1,FN1,MMP14,CCL22,CCL14,CXCL5,CCL5,CCL3,IL36G,CCL13,CCL2,CCL8,CCL3L1,MMP8,MMP11,MMP12,MMP17,MMP1,CXCL11,VCAM1,C5AR1,ITGA2,MMP10,CCL11,CXCL6,SELPLG,ITGB2,CCL21,IL1B,MMP9
Atherosclerosis Signaling	15.4	0.347	NaN	APOE,IL1A,ICAM1,LPA,MMP3,MSR1,MMP13,COL10A1,APOC2,IL6,PLA2G7,TNFRSF12A,COL1A2,IL36G,LYZ,CCL2,TGFB1,PLA2G5,SERPINA1,S100A8,PLA2G4F,COL18A1,MMP1,ITGA4,CXCL8,VCAM1,CCL11,TPSAB1/TPSB2,SELPLG,COL1A1,ITGB2,COL5A3,ALB,ALOX15B,CSF1,IL1RN,IL36RN,APOC1,IL1B,ALOX5,TNF,MMP9,COL3A1
GP6 Signaling Pathway	14.4	0.328	4.422	COL8A2,COL4A3,PIK3R5,COL8A1,COL10A1,COL4A2,COL17A1,COL28A1,COL15A1,ITGB3,COL16A1,COL5A1,COL1A2,COL6A1,KL,LAMB1,LAMA1,COL22A1,COL18A1,COL5A2,CALML5,COL9A1,COL4A1,COL6A2,COL12A1,PIK3C2G,LAMC2,BTK,COL1A1,COL5A3,COL13A1,COL6A3,LAMA4,LAMB3,FCER1G,PIK3R6,COL24A1,COL4A4,COL11A1,COL25A1,LCP2,COL3A1,COL7A1
Osteoarthritis Pathway	13.3	0.262	3.647	MATN3,RARRES2,GLI2,MMP3,PTHLH,MMP13,IL1R2,CASR,ITGA3,PROK1,TGFB1,RUNX2,CASQ1,VEGFD,FZD2,ADAMTS5,IL1RAP,ITGA4,ADAMTS4,CXCL8,SPP1,H19,DCN,ITGA5,VEGFC,ANXA2,ACAN,NKX3-2,TLR2,HTRA1,TNF,FN1,ITLN1,COL10A1,PGF,DDR2,GLIS1,SPHK1,S100A8,MMP12,MMP1,CASP14,DLX5,ITGA2,MMP10,GREM1,S100A9,IHH,IL1B,WISP1,PTGS2,DKK1,MMP9,PPARGC1A
Complement System	13.2	0.583	0.775	SERPING1,MASP2,C5AR1,C3,C1S,MASP1,C1QC,C1QA,C1QB,C1R,ITGB2,CR1,ITGAM,C4BPA,CFB,C7,C6,CFH,C3AR1,C2,ITGAX
Th1 and Th2 Activation Pathway	12.2	0.267	NaN	SOCS3,TNFSF4,CCR5,ICAM1,TNFRSF4,CD3E,IL12RB1,KLRD1,HAVCR2,TGFBR3,CD4,PIK3R5,HLA-DQA1,CXCR3,HLA-DQB1,IL6,SPI1,CD28,HLA-DQB2,HLA-DRB1,KL,TGFB1,HLA-DRA,CD274,HLA-DPB1,HLA-DPA1,IL2RB,CCR1,RUNX3,TNFSF11,PTGDR2,IL2RG,NOTCH3,PIK3C2G,IL24,CD3D,ITGB2,CCR4,CD80,LTA,ICOS,PIK3R6,CD86,VAV1,IL2RA,JAK3,HLA-DQA2,HLA-DRB5
Th2 Pathway	11.3	0.281	2.414	SOCS3,TNFSF4,CCR5,ICAM1,TNFRSF4,CD3E,IL12RB1,TGFBR3,CD4,PIK3R5,HLA-DQA1,HLA-DQB1,SPI1,CD28,HLA-DQB2,HLA-DRB1,KL,TGFB1,HLA-DRA,HLA-DPB1,HLA-DPA1,IL2RB,CCR1,RUNX3,PTGDR2,IL2RG,NOTCH3,PIK3C2G,IL24,CD3D,ITGB2,CD80,CCR4,ICOS,PIK3R6,CD86,VAV1,IL2RA,JAK3,HLA-DQA2,HLA-DRB5
Role of Osteoblasts, Osteoclasts and Chondrocytes in Rheumatoid Arthritis	10.8	0.232	NaN	MMP3,MMP13,ACP5,IL6,ITGB3,IL1R2,ITGA3,TGFB1,RUNX2,WNT7B,DKK2,BIRC3,FZD2,ADAMTS5,IL1RAP,ADAMTS4,SFRP4,SPP1,BMP8A,ITGA5,IL1RN,IL36RN,PIK3R6,MAPK10,TNF,IL1A,SFRP2,MMP14,BMP3,PIK3R5,WNT2,IL36G,WNT7A,KL,DKK3,MMP8,MMP1,BMP1,TNFSF11,CTSK,CALML5,DLX5,ITGA2,PIK3C2G,CSF1R,COL1A1,WNT10A,CSF1,IL1B,DKK1,SOST,WNT5A,IL11
Altered T Cell and B Cell Signaling in Rheumatoid Arthritis	10.7	0.349	NaN	IL1A,SLAMF1,TLR8,HLA-DQA1,LTB,IL6,HLA-DQB1,CD28,IL36G,HLA-DRB1,CXCL13,TGFB1,HLA-DRA,TNFSF13B,TNFSF11,SPP1,TLR2,CD80,CSF1,IL1RN,LTA,IL36RN,TLR6,FCER1G,CCL21,CD86,IL1B,TNF,HLA-DRB5
Leukocyte Extravasation Signaling	10.4	0.238	4.621	RAC2,MMP3,MMP16,MMP13,ITGB3,ITGA3,CYBB,ACTG2,ITGA4,TIMP2,ITGA5,THY1,MMP2,NCF4,NCF1,MMP23B,ITGAM,ACTA2,RAP1GAP,NCF2,PIK3R6,MAPK10,VAV1,CLDN14,MMP7,ICAM1,MMP14,PIK3R5,RHOH,KL,TIMP1,MMP8,MMP11,MMP12,MMP1,ACTN1,MMP17,VCAM1,ITGA2,PIK3C2G,MMP10,SELPLG,BTK,ITGB2,WIPF1,EDIL3,ARHGAP9,WAS,MMP9
Inhibition of Matrix Metalloproteases	10.4	0.5	-2.524	MMP7,MMP3,MMP14,MMP16,MMP10,MMP13,MMP2,TFPI2,MMP23B,ADAM12,TIMP1,MMP8,THBS2,MMP11,MMP12,MMP1,MMP9,MMP17,TIMP2
Th1 Pathway	9.8	0.277	3.8	SOCS3,CCR5,ICAM1,CD3E,IL12RB1,KLRD1,HAVCR2,CD4,PIK3R5,HLA-DQA1,CXCR3,IL6,HLA-DQB1,CD28,HLA-DQB2,HLA-DRB1,KL,HLA-DRA,CD274,HLA-DPB1,HLA-DPA1,RUNX3,TNFSF11,NOTCH3,PIK3C2G,CD3D,ITGB2,CD80,LTA,ICOS,PIK3R6,CD86,VAV1,JAK3,HLA-DQA2,HLA-DRB5
Pathogenesis of Multiple Sclerosis	9.6	1	NaN	CXCL10,CCR1,CCR5,CXCL11,CCL4,CXCR3,CCL5,CCL3,CXCL9
Neuroinflammation Signaling Pathway	8.4	0.193	4.715	MMP3,TGFBR3,TLR8,HLA-DQB1,IL6,CXCL10,GABRG1,TGFB1,PLA2G5,CYBB,PLA2G4F,BIRC3,CXCL8,NOX4,BIRC7,MAPK4,TLR2,CALB2,MAPT,NCF2,S100B,PIK3R6,MAPK10,TGFB3,CD86,TNF,ICAM1,GRIN2D,HLA-DQA1,PIK3R5,SLC1A3,MFGE8,CCL5,SLC6A13,CCL3,HMOX1,HLA-DRB1,CCL2,KL,HLA-DRA,TGFB2,VCAM1,NLRP3,TYROBP,PIK3C2G,KCNJ3,BIRC5,CSF1R,CD80,TREM2,TLR6,IL1B,SLC1A2,PTGS2,JAK3,GJB1,HLA-DRB5,MMP9
Dendritic Cell Maturation	8.39	0.227	5.284	FCGR2C,IL1A,ICAM1,IL32,PIK3R5,HLA-DQA1,LTB,COL10A1,HLA-DQB1,IL6,FCGR2B,FCGR1A,COL1A2,IL36G,HLA-DRB1,DDR2,KL,CD1A,HLA-DRA,COL18A1,FCGR3A/FCGR3B,FCGR1B,FCGR2A,TYROBP,PIK3C2G,TLR2,COL1A1,COL5A3,CD80,IL1RN,LTA,TREM2,FSCN1,IL36RN,FCER1G,MAPK10,PIK3R6,IL1B,CD86,TNF,HLA-DRB5,COL3A1
LPS/IL-1 Mediated Inhibition of RXR Function	8.18	0.215	2.183	APOE,IL1A,SULT1C4,NR1H4,APOC2,HMGCS2,FMO5,CHST15,HS3ST3A1,IL1R2,IL36G,ALDH1L1,ALDH1A1,NR0B2,ALDH1A3,CYP3A5,CHST11,HS6ST3,FMO1,FABP5,GSTA1,CYP2A6 (includes others),LBP,ALDH3A1,IL1RAP,ALDH5A1,ALDH6A1,GSTA2,ABCB1,SULT2A1,IL4I1,CHST1,LY96,CYP3A4,ALDH1L2,IL1RN,IL36RN,APOC1,CD14,IL1B,CYP4A11,TNF,CYP2C8,MAOA,PPARGC1A
Graft-versus-Host Disease Signaling	8.15	0.409	NaN	IL1A,GZMB,HLA-DQA1,HLA-DQB1,IL6,CD28,IL36G,PRF1,HLA-DRB1,CD80,IL1RN,IL36RN,HLA-DRA,FCER1G,CD86,IL1B,TNF,HLA-DRB5
HIF1Î± Signaling	8.13	0.267	NaN	MMP7,MMP3,MMP14,MMP16,PIK3R5,MMP13,SLC2A3,PGF,KL,PROK1,MMP8,SLC2A14,EGLN3,VEGFD,MMP11,MMP12,MMP1,MMP17,SLC2A5,SLC2A1,MAPK4,PIK3C2G,MMP10,VEGFC,MMP2,SLC2A4,MMP23B,MAPK10,PIK3R6,LDHA,MMP9
Phagosome Formation	8.05	0.26	NaN	MRC1,FCGR2C,FN1,MSR1,PIK3R5,TLR8,FCGR2B,FCGR1A,RHOH,ITGA3,KL,FCGR3A/FCGR3B,FCGR1B,ITGA4,MARCO,C5AR1,FCGR2A,MRC2,ITGA2,PIK3C2G,ITGA5,TLR2,ITGB2,CLEC7A,RHOV,CR1,ITGAM,TLR6,FCER1G,PIK3R6,C3AR1,ITGAX
Role of Macrophages, Fibroblasts and Endothelial Cells in Rheumatoid Arthritis	7.87	0.188	NaN	SOCS3,MMP3,IL32,TLR8,MMP13,LTB,IL6,FCGR1A,IL1R2,CAMK2A,PROK1,TGFB1,WNT7B,VEGFD,DKK2,OSM,FZD2,IL1RAP,TNFSF13B,ADAMTS4,CXCL8,SFRP4,VEGFC,TLR2,IL1RN,IL36RN,PIK3R6,TNF,IL1A,ICAM1,FN1,SFRP2,PIK3R5,CCL5,WNT2,PGF,ROR2,IL36G,WNT7A,CCL2,KL,DKK3,FCGR3A/FCGR3B,MMP1,TNFSF11,CALML5,VCAM1,C5AR1,PIK3C2G,WNT10A,CSF1,LTA,TLR6,IL1B,DKK1,SOST,WNT5A
LXR/RXR Activation	7.65	0.256	-2.191	APOE,IL1A,LPA,MSR1,NR1H4,APOC2,IL6,IL1R2,IL36G,LYZ,CCL2,SAA1,SERPINA1,S100A8,LBP,IL1RAP,TTR,C3,SERPINF1,SAA2,RXRG,LY96,ALB,IL1RN,IL36RN,APOC1,IL1B,CD14,PTGS2,TNF,MMP9
TREM1 Signaling	7.33	0.314	4.69	CXCL8,TREM1,ICAM1,NLRP3,TYROBP,CIITA,TLR8,LAT2,ITGA5,IL6,CCL3,FCGR2B,TLR2,CXCL3,NOD2,CCL2,NLRP12,TLR6,CD86,IL1B,TNF,ITGAX
Role of IL-17A in Psoriasis	6.88	0.692	NaN	S100A7,CXCL8,CXCL3,S100A9,CCL20,CXCL1,S100A8,CXCL5,CXCL6
Role of Pattern Recognition Receptors in Recognition of Bacteria and Viruses	6.8	0.237	2.828	IL1A,LIF,TLR8,PIK3R5,C1QC,C1QA,IL6,CCL5,C1QB,KL,TGFB1,TGFB2,OSM,PTX3,CXCL8,NLRP3,C3,C5AR1,PIK3C2G,TLR2,CLEC7A,NOD2,LTA,TLR6,MAPK10,PIK3R6,TGFB3,IL1B,TNF,C3AR1,IL11
Communication between Innate and Adaptive Immune Cells	6.72	0.276	NaN	CXCL8,IL1A,CD4,TLR8,CCL5,IL6,CCL3,TLR2,CXCL10,CD28,IL36G,CCL4,HLA-DRB1,CD80,IL1RN,TLR6,IL36RN,HLA-DRA,FCER1G,CD86,IL1B,TNF,HLA-DRB5,TNFSF13B
Airway Pathology in Chronic Obstructive Pulmonary Disease	6.6	0.875	NaN	CXCL8,CXCL3,MMP8,MMP2,TNF,MMP1,MMP9
Crosstalk between Dendritic Cells and Natural Killer Cells	6.52	0.27	NaN	CD209,IL15RA,IL2RG,TYROBP,KLRD1,LTB,IL6,CD28,CSF2RB,PRF1,HLA-DRB1,CAMK2A,CD80,MICB,ACTA2,FSCN1,LTA,TREM2,HLA-DRA,CD86,ACTG2,TNF,HLA-DRB5,IL2RB
Colorectal Cancer Metastasis Signaling	6.16	0.185	3.92	MMP7,MMP3,MMP14,MMP16,PIK3R5,TLR8,MMP13,IL6,RHOH,WNT2,PGF,GNB4,WNT7A,PROK1,KL,ADCY5,TGFB1,MMP8,WNT7B,TGFB2,VEGFD,MMP11,MMP12,FZD2,MMP1,MMP17,PIK3C2G,MMP10,VEGFC,MMP2,BIRC5,TLR2,RHOV,MMP23B,WNT10A,TLR6,MAPK10,PIK3R6,TGFB3,PTGS2,JAK3,ADCY7,TNF,MMP9,WNT5A
Role of Hypercytokinemia/hyperchemokinemia in the Pathogenesis of Influenza	6.14	0.366	NaN	CCR1,CXCL8,CCR5,IL1A,CCL5,IL6,CCL3,CXCL10,IL36G,CCL4,CCL2,IL1RN,IL36RN,IL1B,TNF
Bladder Cancer Signaling	6.11	0.264	NaN	CXCL8,MMP7,MMP3,MMP14,MMP16,FGF14,VEGFC,MMP10,MMP13,MMP2,FGF1,PGF,FGF17,MMP23B,PROK1,THBS1,MMP8,VEGFD,MMP11,MMP12,MMP1,MMP9,MMP17
Axonal Guidance Signaling	5.96	0.155	NaN	RAC2,SHH,ADAMTS8,GLI2,MMP3,EPHB2,UNC5B,MMP13,SEMA6B,ADAM8,ADAMTS2,GNB4,ITGA3,GNA15,PROK1,WNT7B,UNC5D,ADAM23,VEGFD,MYL4,ADAMTS5,FZD2,ADAMTS4,ITGA4,EPHA7,TUBB3,PAPPA,BMP8A,VEGFC,ITGA5,MMP2,L1CAM,ADAMTS6,ADAM12,PIK3R6,PAK5,MME,ADAMTS7,MMP7,ARPC1B,BMP3,PIK3R5,WNT2,PGF,WNT7A,KL,GLIS1,NTNG2,MMP8,NTRK1,ADAM19,MMP11,BMP1,PLXNC1,NRP2,ITGA2,PIK3C2G,MMP10,EPHA3,SEMA3A,WIPF1,WNT10A,TUBB6,WAS,EPHB3,SEMA3C,MMP…
Allograft Rejection Signaling	5.88	0.333	NaN	GZMB,HLA-DQA1,HLA-DQB1,CD28,PRF1,HLA-DQB2,HLA-DRB1,CD80,HLA-DRA,FCER1G,CD86,HLA-DQA2,HLA-DPB1,TNF,HLA-DPA1,HLA-DRB5
MSP-RON Signaling Pathway	5.76	0.278	NaN	PIK3C2G,PIK3R5,KLK6,KLK8,KLK4,TLR2,F11,CSF2RB,ITGB2,KLK7,ITGAM,ACTA2,CCL2,KL,CSF1,PIK3R6,ACTG2,KLK5,TNF,KLK10
Noradrenaline and Adrenaline Degradation	5.49	0.371	NaN	ADH6,PNMT,ADH1C,IL4I1,ADH1A,ALDH1L1,ALDH1A1,ALDH1L2,ALDH1A3,ADH1B,ADHFE1,ALDH3A1,MAOA
T Helper Cell Differentiation	5.44	0.275	NaN	IL2RG,IL12RB1,IL21R,HLA-DQA1,FOXP3,HLA-DQB1,IL6,RORC,CD28,HLA-DRB1,CD80,TGFB1,ICOS,HLA-DRA,FCER1G,CD86,IL2RA,TNF,HLA-DRB5
Intrinsic Prothrombin Activation Pathway	5.36	0.341	3.207	COL10A1,KLK6,F13A1,KLK8,KLK4,COL1A2,F11,COL1A1,KLK7,COL5A3,COL18A1,KLK5,KLK10,COL3A1
OX40 Signaling Pathway	4.9	0.286	-0.378	TNFSF4,TNFRSF4,CD3E,CD4,HLA-DQA1,HLA-DQB1,CD3D,HLA-DQB2,HLA-DRB1,HLA-DRA,MAPK10,FCER1G,HLA-DQA2,HLA-DPB1,HLA-DPA1,HLA-DRB5
IL-10 Signaling	4.83	0.261	NaN	CCR1,SOCS3,FCGR2C,IL1A,CCR5,FCGR2A,IL6,FCGR2B,IL1R2,HMOX1,IL36G,IL1RN,IL36RN,IL1B,CD14,LBP,IL1RAP,TNF
Neuroprotective Role of THOP1 in Alzheimer's Disease	4.63	0.214	2.132	GZMA,MME,DPP4,TMPRSS2,GZMB,PRSS22,MASP1,HTRA3,KLK6,SERPINA3,KLK8,KLK4,HPN,TPSAB1/TPSB2,F11,C1R,KLK7,PRSS23,MAPT,HTRA1,FAP,KLK5,MMP9,KLK10
Acute Phase Response Signaling	4.37	0.183	4.146	HAMP,SOCS3,SERPING1,IL1A,FN1,SERPINA3,IL6,C1R,HMOX1,IL36G,SAA1,CFB,OSM,SERPINA1,OSMR,LBP,SERPINE1,IL1RAP,TTR,C3,C1S,SERPINF1,SAA2,ALB,C4BPA,IL1RN,IL36RN,IL1B,CRABP2,TNF,C2
iCOS-iCOSL Signaling in T Helper Cells	4.25	0.203	3.71	IL2RG,CALML5,CD3E,CD4,PIK3C2G,HLA-DQA1,PIK3R5,HLA-DQB1,CD3D,PTPRC,CD28,HLA-DRB1,CAMK2A,CD80,KL,HLA-DRA,ICOS,PIK3R6,FCER1G,IL2RA,VAV1,HLA-DRB5,LCP2,IL2RB
Differential Regulation of Cytokine Production in Macrophages and T Helper Cells by IL-17A and IL-17F	4.23	0.444	NaN	CCL4,CCL2,IL1B,CXCL1,IL6,CCL5,CCL3,TNF
Differential Regulation of Cytokine Production in Intestinal Epithelial Cells by IL-17A and IL-17F	4.17	0.391	NaN	IL1A,CCL4,CCL2,LCN2,IL1B,CXCL1,CCL5,CCL3,TNF
VDR/RXR Activation	4.14	0.234	1.667	IGFBP6,WT1,TNFSF11,CYP24A1,SPP1,KLK6,CCL5,SULT2A1,CXCL10,RXRG,CASR,COL13A1,RUNX2,TGFB2,IGFBP3,CD14,VDR,CST6
Glucocorticoid Receptor Signaling	4.03	0.149	NaN	ICAM1,CD3E,SLPI,HSPA6,PIK3R5,IL6,CCL5,CCL3,CD163,FCGR1A,KRT6C,IL1R2,CXCL3,AR,CCL13,CCL2,TGFB1,KL,ANXA1,KRT79,TGFB2,SERPINE1,MMP1,KRT14,KRT16,CXCL8,VCAM1,KRT6B,KRT17,PIK3C2G,KRT80,KRT5,PCK1,CCL11,CD3D,KRT81,VIPR1,IL1RN,TGFB3,MAPK10,PIK3R6,KRT6A,IL1B,NR3C2,PTGS2,KRT75,PLAU,JAK3,TNF,KRT15
Tryptophan Degradation X (Mammalian, via Tryptamine)	3.84	0.4	NaN	ALDH1L1,ALDH1A1,ALDH1L2,ALDH1A3,DDC,ALDH3A1,MAOA,IL4I1
Role of IL-17F in Allergic Inflammatory Airway Diseases	3.82	0.286	2.53	CXCL10,CXCL8,RPS6KA6,CCL4,CCL2,MMP13,IL1B,CXCL1,CXCL5,IL6,CXCL6,IL11
CD28 Signaling in T Helper Cells	3.72	0.189	2	CALML5,CD3E,ARPC1B,CD4,PIK3C2G,HLA-DQA1,PIK3R5,HLA-DQB1,CD3D,CTLA4,PTPRC,CD28,HLA-DRB1,CD80,WAS,KL,HLA-DRA,PIK3R6,MAPK10,FCER1G,CD86,VAV1,HLA-DRB5,LCP2
Role of IL-17A in Arthritis	3.71	0.232	NaN	CXCL8,PIK3C2G,PIK3R5,CCL20,MMP13,CXCL5,CCL5,CXCL6,CXCL3,CCL2,KL,PIK3R6,MAPK10,CXCL1,PTGS2,MMP1
Ethanol Degradation II	3.62	0.312	NaN	ADH6,ADH1A,ALDH1L1,ALDH1A1,ALDH1L2,ALDH1A3,ADH1C,ADH1B,ALDH3A1,ADHFE1
Cdc42 Signaling	3.62	0.186	1.807	CD3E,ARPC1B,DIAPH3,ITGA2,HLA-DQA1,ITGA5,HLA-DQB1,CD3D,ITGA3,WIPF1,HLA-DRB1,HLA-DQB2,WAS,HLA-DRA,MAPK10,FCER1G,MYL4,VAV1,HLA-DQA2,HLA-DPB1,HLA-DPA1,HLA-DRB5,ITGA4,IQGAP3
Serotonin Degradation	3.56	0.234	NaN	ADH6,SULT1C4,ADH1C,SULT2A1,IL4I1,UGT2B15,ADH1A,ALDH1L1,ALDH1A1,ALDH1L2,ALDH1A3,ADH1B,ALDH3A1,ADHFE1,MAOA
Caveolar-mediated Endocytosis Signaling	3.55	0.225	NaN	ITGA2,ITGA5,ITGB3,ITGB2,ALB,ITGA3,ITGAM,ACTA2,FLNA,ITGA11,FLNC,ACTG2,ITGB6,CAVIN1,ITGAX,ITGA4
Regulation of the Epithelial-Mesenchymal Transition Pathway	3.53	0.166	NaN	LOX,SNAI2,PIK3R5,TWIST1,WNT2,FOXC2,WNT7A,KL,TGFB1,HGF,WNT7B,TGFB2,FZD2,HMGA2,PDGFRB,NOTCH3,TWIST2,FGF14,SNAI1,PIK3C2G,MMP2,FGF1,FGF17,CDH2,GSC,WNT10A,PIK3R6,TGFB3,JAK3,MMP9,WNT5A
HMGB1 Signaling	3.51	0.183	3.545	CXCL8,IL1A,VCAM1,ICAM1,LIF,PIK3C2G,PIK3R5,IL6,RHOH,RHOV,CCL2,KL,TGFB1,LTA,TGFB3,PIK3R6,MAPK10,TGFB2,OSM,IL1B,SERPINE1,TNF,IL11,PLAT
Clathrin-mediated Endocytosis Signaling	3.42	0.162	NaN	APOE,LPA,ARPC1B,F2R,EPHB2,PIK3R5,APOC2,SH3GL2,PGF,ITGB3,LYZ,PROK1,KL,AMPH,VEGFD,SERPINA1,S100A8,ACTG2,FGF14,PIK3C2G,ITGA5,VEGFC,FGF1,FGF17,DNM1,UBD,ITGB2,ALB,ACTA2,APOC1,PIK3R6,ITGB6
Prostanoid Biosynthesis	3.36	0.556	NaN	PTGIS,PTGES,PTGS1,PTGS2,TBXAS1
Agrin Interactions at Neuromuscular Junction	3.33	0.224	1.387	RAC2,CHRNA1,NRG2,ITGA2,ITGA5,ITGB3,ITGB2,ITGA3,ACTA2,ERBB4,LAMB1,MAPK10,PAK5,ACTG2,ITGA4
B Cell Development	3.29	0.31	NaN	PTPRC,IL7R,HLA-DRB1,CD80,HLA-DRA,HLA-DQA1,CD86,HLA-DQB1,HLA-DRB5
Acetone Degradation I (to Methylglyoxal)	3.29	0.31	NaN	CYP3A4,CYP3A5,CYP4B1,CYP4X1,CYP2A6 (includes others),CYP4A11,CYP1B1,CYP2S1,CYP2C8
ILK Signaling	3.29	0.161	2.117	FN1,SNAI2,PIK3R5,RHOH,MYH7B,PGF,ITGB3,TGFB1I1,PROK1,KL,FLNA,MYL4,VEGFD,ACTG2,TMSB10/TMSB4X,ACTN1,FBLIM1,SNAI1,PIK3C2G,VIM,VEGFC,ITGB2,RHOV,ACTA2,FLNC,MAPK10,PIK3R6,PTGS2,ITGB6,TNF,MMP9
Coagulation System	3.27	0.286	-0.333	BDKRB2,F11,F2R,F13A1,PLAUR,SERPINA1,PLAU,SERPINE1,BDKRB1,PLAT
Bupropion Degradation	3.21	0.333	NaN	CYP3A4,CYP3A5,CYP4B1,CYP4X1,CYP2A6 (includes others),CYP1B1,CYP2S1,CYP2C8
Autoimmune Thyroid Disease Signaling	3.19	0.262	NaN	CD28,PRF1,HLA-DRB1,CD80,GZMB,HLA-DRA,FCER1G,HLA-DQA1,CD86,HLA-DQB1,HLA-DRB5
Dopamine Degradation	3.17	0.3	NaN	ALDH1L1,SULT1C4,ALDH1A1,ALDH1L2,ALDH1A3,ALDH3A1,SULT2A1,MAOA,IL4I1
Putrescine Degradation III	3.16	0.368	NaN	ALDH1L1,ALDH1A1,ALDH1L2,ALDH1A3,ALDH3A1,MAOA,IL4I1
Type I Diabetes Mellitus Signaling	3.14	0.187	0.632	SOCS3,CD3E,GZMB,HLA-DQA1,HLA-DQB1,CD3D,CD28,PRF1,HLA-DRB1,CD80,LTA,HLA-DRA,MAPK10,FCER1G,CD86,IL1B,IL1RAP,TNF,PTPRN,HLA-DRB5
Glioma Invasiveness Signaling	3.12	0.214	1.807	F2R,HMMR,PIK3C2G,PIK3R5,PLAUR,MMP2,RHOH,ITGB3,RHOV,TIMP1,KL,PIK3R6,PLAU,MMP9,TIMP2
PXR/RXR Activation	3.12	0.222	NaN	ABCB1,GSTA2,IL6,HMGCS2,SULT2A1,ALDH1A1,CYP3A4,NR0B2,CYP3A5,CYP2A6 (includes others),GSTA1,TNF,PPARGC1A,CYP2C8
IL-17A Signaling in Gastric Cells	3.08	0.32	1	CXCL10,CXCL8,CXCL11,MAPK10,CCL20,CXCL1,CCL5,TNF
Hepatic Cholestasis	3.01	0.165	NaN	IL1A,LIF,NR1H4,IL6,IL1R2,IL36G,NR0B2,TGFB1,ADCY5,TGFB2,OSM,LBP,IL1RAP,ABCB1,CXCL8,LY96,IL1RN,LTA,IL36RN,MAPK10,TGFB3,IL1B,CD14,TNF,ADCY7,IL11
Primary Immunodeficiency Signaling	3.01	0.25	NaN	PTPRC,BTK,IL7R,IL2RG,CD3E,CD4,ICOS,CIITA,ADA,JAK3,CD3D
Eicosanoid Signaling	2.97	0.215	1.342	PTGIS,PTGFR,PTGIR,PTGS1,FPR2,ALOX5AP,PLA2G7,PTGES,ALOX15B,PLA2G5,PLA2G4F,PTGS2,TBXAS1,ALOX5
Antigen Presentation Pathway	2.97	0.263	NaN	HLA-DQB2,HLA-DRB1,HLA-DRA,CIITA,HLA-DQA1,HLA-DQB1,HLA-DQA2,HLA-DPB1,HLA-DPA1,HLA-DRB5
Estrogen Biosynthesis	2.87	0.256	NaN	HSD17B13,CYP3A4,CYP3A5,CYP4B1,CYP4X1,CYP2A6 (includes others),AKR1B15,CYP1B1,CYP2S1,CYP2C8
IL-8 Signaling	2.86	0.153	3.157	RAC2,ANGPT2,ICAM1,PIK3R5,RHOH,PGF,ITGB3,GNB4,HMOX1,PROK1,KL,GPLD1,CYBB,VEGFD,CXCL1,CXCL8,VCAM1,NOX4,PIK3C2G,VEGFC,MMP2,ITGB2,RHOV,ITGAM,NCF2,MAPK10,PIK3R6,PTGS2,MMP9,ITGAX
Nur77 Signaling in T Lymphocytes	2.82	0.226	NaN	CD28,CALML5,HLA-DRB1,CD80,CD3E,HLA-DRA,FCER1G,HLA-DQA1,CD86,HLA-DQB1,CD3D,HLA-DRB5
Tryptophan Degradation to 2-amino-3-carboxymuconate Semialdehyde	2.81	0.571	NaN	KMO,TDO2,IDO1,KYNU
Superpathway of Melatonin Degradation	2.76	0.213	NaN	SULT1C4,SULT2A1,CYP1B1,IL4I1,UGT2B15,CYP3A4,CYP3A5,CYP4B1,CYP4X1,CYP2A6 (includes others),MAOA,CYP2C8,CYP2S1
Oncostatin M Signaling	2.74	0.265	3	MT2A,MMP3,MMP13,OSM,OSMR,PLAU,JAK3,CHI3L1,MMP1
Human Embryonic Stem Cell Pluripotency	2.72	0.164	NaN	BMP3,BMP8A,TDGF1,PIK3C2G,PIK3R5,WNT2,INHBA,WNT7A,WNT10A,KL,TGFB1,WNT7B,NTRK1,SPHK1,TGFB3,PIK3R6,PDGFRA,TGFB2,FZD2,BMP1,PDGFRB,WNT5A,SALL4
Xenobiotic Metabolism Signaling	2.67	0.139	NaN	IL1A,SULT1C4,PIK3R5,IL6,FMO5,CHST15,HS3ST3A1,UGT2B15,HMOX1,ALDH1L1,CAMK2A,ALDH1A1,ALDH1A3,CYP3A5,KL,CAMK1G,CHST11,FMO1,GSTA1,HS6ST3,ALDH3A1,ALDH5A1,ALDH6A1,GSTA2,ABCB1,PIK3C2G,SULT2A1,CYP1B1,IL4I1,CHST1,CYP3A4,ALDH1L2,PIK3R6,IL1B,TNF,CYP2C8,PPARGC1A,MAOA
IL-17 Signaling	2.66	0.188	NaN	CXCL8,CXCL11,MMP3,PIK3C2G,PIK3R5,CXCL5,IL6,CCL11,CXCL10,CCL2,TIMP1,KL,PIK3R6,MAPK10,CXCL1,PTGS2
FXR/RXR Activation	2.66	0.168	NaN	APOE,TTR,IL1A,C3,NR1H4,SERPINF1,APOC2,SAA2,SULT2A1,ALB,IL36G,NR0B2,IL1RN,SAA1,IL36RN,MAPK10,APOC1,IL1B,SERPINA1,TNF,PPARGC1A
FcÎ³ Receptor-mediated Phagocytosis in Macrophages and Monocytes	2.65	0.183	3.153	RAC2,ARPC1B,FCGR2A,PIK3C2G,FYB1,FCGR1A,HMOX1,NCF1,ACTA2,WAS,GPLD1,HCK,VAV1,ACTG2,FCGR3A/FCGR3B,LCP2,FGR
3-phosphoinositide Biosynthesis	2.62	0.149	NaN	SOCS3,EPHX2,PIK3R5,PIP5K1B,ACP5,PTPRC,CD28,NUDT11,PTPRO,PDCD1,KL,ERBB4,PDGFRA,KIT,PTPRN,PDGFRB,PTPN7,CDC25C,PIK3C2G,PTPRH,CD80,ICOS,PIK3R6,CD86,CILP,VAV1,SIRPA,PTPN22,PPFIA4
Hematopoiesis from Pluripotent Stem Cells	2.61	0.238	NaN	CXCL8,IL1A,LIF,CD3E,CSF1,CD4,FCER1G,IL6,CD3D,IL11
Actin Cytoskeleton Signaling	2.61	0.145	2.746	RAC2,FN1,ARPC1B,F2R,DIAPH3,PIK3R5,PIP5K1B,MYH7B,ITGA3,FLNA,KL,MYL4,LBP,ACTG2,TMSB10/TMSB4X,ACTN1,ITGA4,IQGAP3,MATK,FGF14,ITGA2,PIK3C2G,ITGA5,FGF1,FGF17,ACTA2,WAS,PIK3R6,CD14,PAK5,VAV1,NCKAP1L
Paxillin Signaling	2.6	0.173	1.387	ITGA2,PIK3C2G,PIK3R5,ITGA5,ITGB3,ITGB2,ITGA3,ITGAM,ACTA2,ITGA11,KL,PIK3R6,MAPK10,PAK5,ACTG2,ITGB6,ACTN1,ITGA4,ITGAX
Aryl Hydrocarbon Receptor Signaling	2.54	0.162	0.905	GSTA2,IL1A,IL6,CYP1B1,TGM2,CCNA2,RXRG,ALDH1L1,ALDH1A1,CCNA1,ALDH1L2,NR0B2,ALDH1A3,TGFB1,TGFB3,TGFB2,IL1B,GSTA1,ALDH3A1,TNF,ALDH5A1,ALDH6A1
Salvage Pathways of Pyrimidine Deoxyribonucleotides	2.54	0.5	NaN	TYMP,CDA,APOBEC3A,TK1
IL-6 Signaling	2.53	0.164	2.065	CXCL8,ABCB1,SOCS3,IL1A,TNFAIP6,PIK3C2G,PIK3R5,IL6,IL1R2,COL1A1,IL36G,IL1RN,KL,IL36RN,PIK3R6,MAPK10,IL1B,CD14,LBP,IL1RAP,TNF
Fatty Acid Î±-oxidation	2.52	0.333	NaN	ALDH1L1,ALDH1A1,ALDH1L2,ALDH1A3,PTGS2,ALDH3A1
Pancreatic Adenocarcinoma Signaling	2.52	0.167	0.775	PIK3C2G,PIK3R5,VEGFC,BIRC5,PGF,RAD51,HMOX1,PROK1,KL,TGFB1,E2F7,GPLD1,TGFB3,PIK3R6,MAPK10,TGFB2,VEGFD,PTGS2,JAK3,MMP9
Role of NFAT in Regulation of the Immune Response	2.47	0.149	4.315	FCGR2C,CD3E,CD4,PIK3R5,HLA-DQA1,HLA-DQB1,FCGR2B,FCGR1A,CD28,GNB4,HLA-DRB1,GNA15,KL,HLA-DRA,FCGR3A/FCGR3B,FCGR1B,CALML5,FCGR2A,PIK3C2G,CD3D,BTK,CD80,FCER1G,PIK3R6,CD86,LCP2,HLA-DRB5
Role of Cytokines in Mediating Communication between Immune Cells	2.39	0.212	NaN	CXCL8,IL36G,IL1A,TGFB1,IL1RN,IL32,IL36RN,IL1B,IL6,IL24,TNF
Nicotine Degradation II	2.32	0.208	NaN	CYP3A4,CYP3A5,CYP4B1,CYP4X1,CYP2A6 (includes others),FMO1,FMO5,CYP1B1,CYP2S1,CYP2C8,UGT2B15
Reelin Signaling in Neurons	2.3	0.174	NaN	APOE,CNR1,ITGA2,PIK3C2G,PIK3R5,ITGA5,ITGB3,ITGB2,ITGA3,KL,MAPT,HCK,PIK3R6,MAPK10,FGR,ITGA4
Virus Entry via Endocytic Pathways	2.22	0.167	NaN	RAC2,ITGA2,PIK3C2G,PIK3R5,ITGA5,ITGB3,DNM1,ITGB2,ITGA3,ACTA2,FLNA,KL,FLNC,PIK3R6,ACTG2,ITGB6,ITGA4
Regulation of Actin-based Motility by Rho	2.2	0.174	2.84	RAC2,ARPC1B,ITGA2,ITGA5,PIP5K1B,RHOH,ITGA3,WIPF1,RHOV,ACTA2,WAS,MYL4,PAK5,ACTG2,ITGA4
PKCÎ¸ Signaling in T Lymphocytes	2.19	0.149	3.3	RAC2,CACNA1D,CACNA2D2,CD3E,CD4,CACNB4,PIK3C2G,HLA-DQA1,PIK3R5,HLA-DQB1,CD3D,CD28,HLA-DRB1,CAMK2A,CD80,KL,HLA-DRA,PIK3R6,FCER1G,CD86,VAV1,HLA-DRB5,LCP2
Histamine Degradation	2.17	0.333	NaN	ALDH1L1,ALDH1A1,ALDH1L2,ALDH1A3,ALDH3A1
Role of Tissue Factor in Cancer	2.17	0.158	NaN	CXCL8,CTGF,PIK3C2G,PIK3R5,VEGFC,PLAUR,MMP13,ITGB3,ITGA3,RPS6KA6,GNA15,CSF1,KL,HCK,PIK3R6,IL1B,CXCL1,MMP1,FGR
Melatonin Degradation I	2.13	0.196	NaN	SULT1C4,CYP3A4,CYP3A5,CYP4B1,CYP4X1,CYP2A6 (includes others),CYP1B1,SULT2A1,CYP2S1,CYP2C8,UGT2B15
Î²-alanine Degradation I	2.13	1	NaN	ABAT,ALDH6A1
eNOS Signaling	2.12	0.145	0.471	AQP7,CHRNA1,CALML5,CHRNA9,PIK3C2G,HSPA6,PIK3R5,VEGFC,AQP4,CHRM1,NOSTRIN,PGF,BDKRB2,CCNA2,AQP9,CCNA1,PROK1,KL,ADCY5,PIK3R6,VEGFD,CHRNA2,BDKRB1,ADCY7
Serotonin Receptor Signaling	2.08	0.214	NaN	ADCY5,DDC,HTR7,SLC18A3,SLC6A4,HTR1D,ADCY7,MAOA,IL4I1
Tec Kinase Signaling	2.03	0.143	2.837	ITGA2,PIK3C2G,PIK3R5,ITGA5,RHOH,BTK,GNB4,RHOV,ITGA3,GNA15,ACTA2,WAS,KL,FCER1G,HCK,PIK3R6,MAPK10,PAK5,VAV1,ACTG2,JAK3,TNF,FGR,ITGA4
Ovarian Cancer Signaling	1.97	0.147	1.155	MMP7,PTGS1,PIK3C2G,PIK3R5,VEGFC,MMP2,WNT2,PGF,RAD51,WNT7A,WNT10A,PROK1,KL,WNT7B,PIK3R6,EDNRA,VEGFD,PTGS2,FZD2,MMP9,WNT5A
Toll-like Receptor Signaling	1.96	0.173	2.828	IL1A,TLR8,TLR2,UBD,LY96,IL36G,IL1RN,IL36RN,TLR6,IL1B,CD14,LBP,TNF
PAK Signaling	1.95	0.16	2	ITGA2,PIK3C2G,PIK3R5,ITGA5,EPHA3,ITGA3,KL,PIK3R6,PDGFRA,MAPK10,MYL4,EPHB3,PAK5,TNF,ITGA4,PDGFRB
Oxidative Ethanol Degradation III	1.92	0.294	NaN	ALDH1L1,ALDH1A1,ALDH1L2,ALDH1A3,ALDH3A1
PCP pathway	1.91	0.183	2.111	ROR2,RSPO3,WNT7A,WNT10A,WNT7B,MAPK10,CTHRC1,PRICKLE1,FZD2,WNT2,WNT5A
Chondroitin Sulfate Biosynthesis (Late Stages)	1.88	0.2	NaN	CHST1,SULT1C4,CHSY3,CHST9,CHST11,HS6ST3,HS3ST3A1,CHST15,SULT2A1
Basal Cell Carcinoma Signaling	1.86	0.174	1.414	SHH,GLI2,WNT7A,WNT10A,GLIS1,BMP3,WNT7B,BMP8A,FZD2,WNT2,BMP1,WNT5A
Role of JAK1 and JAK3 in Î³c Cytokine Signaling	1.86	0.174	NaN	IL7R,SOCS3,IL2RG,IL15RA,KL,IL21R,PIK3C2G,PIK3R5,PIK3R6,IL2RA,JAK3,IL2RB
Natural Killer Cell Signaling	1.85	0.15	NaN	RAC2,LAIR1,TYROBP,FCGR2A,KLRD1,PIK3C2G,PIK3R5,LILRB1,CD300A,SIGLEC7,KL,PIK3R6,FCER1G,VAV1,PAK5,HCST,FCGR3A/FCGR3B,LCP2
IL-17A Signaling in Airway Cells	1.82	0.167	0.707	PIK3C2G,PIK3R5,CCL20,IL6,CXCL5,CCL11,CXCL6,CXCL3,KL,PIK3R6,MAPK10,CXCL1,JAK3
Valine Degradation I	1.81	0.278	NaN	BCAT1,ABAT,ACADSB,SDS,ALDH6A1
Nicotine Degradation III	1.76	0.191	NaN	CYP3A4,CYP3A5,CYP4B1,CYP4X1,CYP2A6 (includes others),CYP1B1,CYP2S1,CYP2C8,UGT2B15
Systemic Lupus Erythematosus Signaling	1.7	0.129	NaN	FCGR2C,IL1A,CD3E,PIK3R5,IL6,FCGR2B,FCGR1A,PTPRC,BDKRB2,CD28,IL36G,KL,C7,FCGR3A/FCGR3B,FCGR1B,TNFSF13B,FCGR2A,PIK3C2G,CD3D,CD80,IL1RN,IL36RN,FCER1G,PIK3R6,CD86,IL1B,C6,TNF
TR/RXR Activation	1.7	0.153	NaN	SLC2A1,PIK3C2G,PIK3R5,PCK1,PFKP,DIO2,RXRG,SLC16A3,COL6A3,KL,DIO1,PIK3R6,THRB,SYT12,PPARGC1A
Macropinocytosis Signaling	1.69	0.16	1.414	MRC1,PIK3C2G,PIK3R5,ITGA5,CSF1R,ITGB3,ITGB2,KL,CSF1,HGF,PIK3R6,CD14,ITGB6
NAD biosynthesis II (from tryptophan)	1.68	0.308	NaN	KMO,TDO2,IDO1,KYNU
Thyronamine and Iodothyronamine Metabolism	1.68	0.667	NaN	DIO1,DIO2
Thyroid Hormone Metabolism I (via Deiodination)	1.68	0.667	NaN	DIO1,DIO2
4-aminobutyrate Degradation I	1.68	0.667	NaN	ABAT,ALDH5A1
Superpathway of Inositol Phosphate Compounds	1.67	0.127	NaN	SOCS3,EPHX2,PIK3R5,PIP5K1B,ACP5,PTPRC,CD28,NUDT11,PTPRO,PDCD1,KL,ERBB4,PDGFRA,KIT,PTPRN,PDGFRB,PTPN7,CDC25C,PIK3C2G,PTPRH,CD80,ICOS,PIK3R6,CD86,CILP,VAV1,SIRPA,PTPN22,PPFIA4
IL-12 Signaling and Production in Macrophages	1.66	0.139	NaN	APOE,LPA,IL12RB1,PIK3C2G,PIK3R5,APOC2,SPI1,TLR2,ALB,LYZ,TGFB1,KL,TGFB3,PIK3R6,MAPK10,TGFB2,APOC1,SERPINA1,S100A8,TNF
T Cell Receptor Signaling	1.66	0.148	NaN	PTPN7,CALML5,CD3E,CD4,PIK3C2G,PIK3R5,CTLA4,CD3D,PTPRC,BTK,CD28,PTPRH,KL,PIK3R6,VAV1,LCP2
Inflammasome pathway	1.61	0.25	2.236	NOD2,NLRP3,AIM2,CTSB,IL1B
Dermatan Sulfate Biosynthesis (Late Stages)	1.61	0.19	NaN	CHST1,SULT1C4,CHST11,HS6ST3,HS3ST3A1,CHST15,SULT2A1,DSE
Signaling by Rho Family GTPases	1.59	0.124	3.157	ARPC1B,DIAPH3,PIK3R5,PIP5K1B,RHOH,CDH11,GNB4,ITGA3,GNA15,CDH3,KL,CYBB,MYL4,ACTG2,CDH13,ITGA4,NOX4,ITGA2,PIK3C2G,ITGA5,VIM,CDH15,RHOV,WIPF1,CDH2,ACTA2,WAS,NCF2,MAPK10,PIK3R6,PAK5
CCR5 Signaling in Macrophages	1.56	0.151	0.816	CALML5,CCR5,CACNA1D,CACNA2D2,CD3E,CD4,CACNB4,CCL5,CCL3,CD3D,GNB4,CCL4,MAPK10,FCER1G
Role of NANOG in Mammalian Embryonic Stem Cell Pluripotency	1.56	0.142	0.707	LIF,BMP3,BMP8A,PIK3C2G,PIK3R5,WNT2,LIFR,WNT7A,WNT10A,KL,WNT7B,PIK3R6,JAK3,FZD2,BMP1,WNT5A,SALL4
IL-15 Signaling	1.55	0.158	NaN	CXCL8,IL2RG,VCAM1,IL15RA,KL,PIK3C2G,PIK3R5,PIK3R6,IL6,JAK3,TNF,IL2RB
Ethanol Degradation IV	1.53	0.238	NaN	ALDH1L1,ALDH1A1,ALDH1L2,ALDH1A3,ALDH3A1
Calcium-induced T Lymphocyte Apoptosis	1.51	0.167	3	CALML5,HLA-DRB1,CD3E,CD4,HLA-DRA,FCER1G,HLA-DQA1,HLA-DQB1,CD3D,HLA-DRB5
Antioxidant Action of Vitamin C	1.49	0.144	-1	SLC2A5,SLC2A1,SLC2A4,PLA2G7,SLC2A3,CSF2RB,HMOX1,CSF2RA,SLC2A14,GPLD1,PLA2G5,MAPK10,PLA2G4F,NXN,TNF
Vitamin-C Transport	1.46	0.267	NaN	SLC2A1,NXN,SLC2A4,SLC2A3
Chondroitin Sulfate Biosynthesis	1.45	0.17	NaN	CHST1,SULT1C4,CHSY3,CHST9,CHST11,HS6ST3,HS3ST3A1,CHST15,SULT2A1
IL-9 Signaling	1.44	0.178	0.707	SOCS3,IL2RG,KL,PIK3C2G,PIK3R5,PIK3R6,JAK3,TNF
Catecholamine Biosynthesis	1.4	0.5	NaN	PNMT,DDC
Î±-tocopherol Degradation	1.4	0.5	NaN	CYP4F12,CYP4A11
Melatonin Degradation II	1.4	0.5	NaN	MAOA,IL4I1
FAK Signaling	1.39	0.143	NaN	HMMR,ITGA2,PIK3C2G,PIK3R5,ITGA5,ITGA3,ACTA2,KL,WAS,PIK3R6,CAPN9,PAK5,ACTG2,ITGA4
Ephrin Receptor Signaling	1.39	0.127	2.309	EPHA7,RAC2,ARPC1B,EPHB2,GRIN2D,ITGA2,PIK3C2G,VEGFC,ITGA5,EPHA3,FGF1,PGF,GNB4,ITGA3,WIPF1,GNA15,WAS,PROK1,EPHB3,VEGFD,PAK5,ITGA4
Mitotic Roles of Polo-Like Kinase	1.38	0.159	1	KIF23,CDC25C,ESPL1,CDC20,TGFB1,PTTG1,CCNB2,PKMYT1,PLK1,CDK1
Integrin Signaling	1.38	0.123	3.4	RAC2,TSPAN7,ARPC1B,PIK3R5,RHOH,ITGB3,ITGA3,ITGA11,KL,ACTG2,ACTN1,ITGA4,ITGA2,PIK3C2G,ITGA5,ITGB2,RHOV,WIPF1,ITGAM,ACTA2,WAS,PIK3R6,CAPN9,PAK5,ITGB6,ITGAX
Production of Nitric Oxide and Reactive Oxygen Species in Macrophages	1.37	0.124	2.711	APOE,LPA,PIK3C2G,PIK3R5,APOC2,NCF4,RHOH,SPI1,TLR2,ALB,RHOV,LYZ,NCF1,KL,NCF2,CYBB,PIK3R6,MAPK10,APOC1,SERPINA1,S100A8,JAK3,TNF,SIRPA
Dermatan Sulfate Biosynthesis	1.36	0.164	NaN	CHST1,SULT1C4,CHSY3,CHST11,HS6ST3,HS3ST3A1,CHST15,SULT2A1,DSE
Regulation of Cellular Mechanics by Calpain Protease	1.36	0.164	0	CCNA2,ITGA3,CCNA1,ITGA2,ITGA5,CAPN9,CDK1,ACTN1,ITGA4
Glucose and Glucose-1-phosphate Degradation	1.32	0.3	NaN	PGM5,RGN,HK3
Glycine Betaine Degradation	1.32	0.3	NaN	BHMT,DMGDH,SDS
Actin Nucleation by ARP-WASP Complex	1.32	0.161	2.828	RHOV,WIPF1,ITGA3,ARPC1B,WAS,ITGA2,ITGA5,RHOH,ITGA4
BMP signaling pathway	1.29	0.149	0	SOSTDC1,FST,RUNX2,BMP3,BMP8A,MAPK10,GREM1,HOXC9,PITX2,BMP1,CHRD
PPAR Signaling	1.29	0.141	-3.051	IL1A,IL1R2,IL36G,NR0B2,IL1RN,IL36RN,PDGFRA,IL1B,PTGS2,TNF,IL1RAP,PDGFRB,PPARGC1A
NF-ÎºB Signaling	1.27	0.124	3.411	IL1A,TNFSF11,TGFBR3,PIK3C2G,TLR8,PIK3R5,TLR2,IL1R2,IL36G,IL1RN,KL,LTA,TLR6,NTRK1,IL36RN,PIK3R6,PDGFRA,FCER1G,IL1B,TNF,TNFSF13B,PDGFRB
Germ Cell-Sertoli Cell Junction Signaling	1.26	0.124	NaN	RAC2,TUBB3,ITGA2,PIK3C2G,PIK3R5,RHOH,RHOV,CDH2,ITGA3,ACTA2,TUBB6,KL,TGFB1,TGFB3,PIK3R6,MAPK10,TGFB2,PAK5,ACTG2,TNF,ACTN1
Cell Cycle: G2/M DNA Damage Checkpoint Regulation	1.25	0.163	-1.414	CDC25C,TOP2A,CCNB2,PKMYT1,PLK1,RPRM,SFN,CDK1
Role of JAK family kinases in IL-6-type Cytokine Signaling	1.23	0.2	NaN	SOCS3,MAPK10,OSM,OSMR,IL6
GABA Receptor Signaling	1.23	0.138	NaN	KCNN4,CACNA1D,CACNA2D2,ABAT,CACNB4,SLC6A13,UBD,DNM1,GABRG1,ADCY5,KCNQ3,ADCY7,ALDH5A1
Glutamate Degradation III (via 4-aminobutyrate)	1.21	0.4	NaN	ABAT,ALDH5A1
IL-4 Signaling	1.2	0.14	NaN	IL2RG,HLA-DRB1,KL,HLA-DRA,PIK3C2G,PIK3R5,HLA-DQA1,PIK3R6,NR3C2,HLA-DQB1,JAK3,HLA-DRB5
Chemokine Signaling	1.19	0.147	2.53	CALML5,CCR5,CAMK2A,CCL4,CCL13,CCL2,PIK3C2G,CAMK1G,CCL5,CCL11
Antiproliferative Role of TOB in T Cell Signaling	1.17	0.192	NaN	CCNA2,CCNA1,TGFB1,TGFB2,TGFB3
NF-ÎºB Activation by Viruses	1.16	0.138	2.111	ITGB2,ITGA3,CCR5,KL,CD4,ITGA2,PIK3C2G,PIK3R5,PIK3R6,ITGA5,ITGB3,ITGA4
TGF-Î² Signaling	1.16	0.138	1.667	RUNX3,GSC,RUNX2,TGFB1,TGFB2,TGFB3,VDR,HOXC9,SERPINE1,PITX2,INHBA,PMEPA1
Rac Signaling	1.14	0.129	1.807	NOX4,ARPC1B,ITGA2,PIK3C2G,PIK3R5,ITGA5,PIP5K1B,ITGA3,KL,NCF2,PIK3R6,CYBB,PAK5,IQGAP3,ITGA4
CTLA4 Signaling in Cytotoxic T Lymphocytes	1.12	0.133	NaN	CD3E,PIK3C2G,PIK3R5,CTLA4,CD3D,CD28,CD80,KL,PIK3R6,FCER1G,CD86,PTPN22,LCP2
Glycogen Degradation II	1.11	0.25	NaN	PYGM,PGM5,TYMP
Methylglyoxal Degradation VI	1.07	1	NaN	LDHD
VEGF Signaling	1.06	0.13	1.387	SH2D2A,PIK3C2G,PIK3R5,VEGFC,PGF,ACTA2,KL,PROK1,PIK3R6,VEGFD,ACTG2,SFN,ACTN1
Amyotrophic Lateral Sclerosis Signaling	1.05	0.127	0.277	CACNA1D,GRIN2D,PIK3C2G,PIK3R5,VEGFC,PGF,HECW1,KL,PROK1,PIK3R6,VEGFD,SLC1A2,CAPN9,BIRC3
Wnt/Î²-catenin Signaling	1.05	0.118	-0.243	SFRP4,MMP7,SFRP2,TGFBR3,SOX11,WNT2,UBD,CDH2,WNT7A,WNT10A,CDH3,TGFB1,DKK3,WNT7B,TGFB3,TGFB2,DKK2,DKK1,FZD2,WNT5A
p38 MAPK Signaling	1.04	0.125	3.051	IL1A,IL1R2,IL36G,RPS6KA6,TGFB1,IL1RN,MAPT,PLA2G5,IL36RN,TGFB3,TGFB2,IL1B,PLA2G4F,IL1RAP,TNF
GM-CSF Signaling	1.03	0.137	1.667	RUNX1,CSF2RB,CAMK2A,KL,CSF2RA,PIK3C2G,PIK3R5,PIK3R6,HCK,BCL2A1
Acute Myeloid Leukemia Signaling	1.02	0.13	-1.155	CSF3R,RUNX1,CSF2RB,CCNA1,KL,CSF2RA,PIK3C2G,PIK3R5,PIK3R6,KIT,CSF1R,SPI1
fMLP Signaling in Neutrophils	0.996	0.123	2.111	FPR3,CALML5,NOX4,ARPC1B,PIK3C2G,FPR2,PIK3R5,FPR1,GNB4,NCF1,KL,WAS,NCF2,CYBB,PIK3R6
Epithelial Adherens Junction Signaling	0.969	0.119	NaN	TUBB3,NOTCH3,SNAI2,ARPC1B,TGFBR3,SNAI1,MYH7B,FGF1,CDH2,TUBB6,ACTA2,WAS,HGF,TGFB2,MYL4,ACTG2,ACTN1
Isoleucine Degradation I	0.947	0.214	NaN	BCAT1,ACADSB,SDS
Glycogen Degradation III	0.947	0.214	NaN	PYGM,PGM5,TYMP
GDNF Family Ligand-Receptor Interactions	0.938	0.132	0.333	DOK5,PDLIM7,KL,DOK2,GFRA1,PIK3C2G,PIK3R5,MAPK10,PIK3R6,DOK3
RhoGDI Signaling	0.917	0.114	-3.3	ARPC1B,ITGA2,ITGA5,PIP5K1B,CDH15,RHOH,CDH11,GNB4,RHOV,CDH2,ITGA3,GNA15,ARHGAP9,ACTA2,CDH3,MYL4,PAK5,ACTG2,CDH13,ITGA4
Heparan Sulfate Biosynthesis (Late Stages)	0.913	0.138	NaN	PNPLA7,CHST1,SULT1C4,CHST11,HS6ST3,HS3ST3A1,CHST15,SULT2A1
Cytotoxic T Lymphocyte-mediated Apoptosis of Target Cells	0.911	0.161	0.447	PRF1,CD3E,GZMB,FCER1G,CD3D
Pyrimidine Deoxyribonucleotides De Novo Biosynthesis I	0.885	0.174	NaN	AK5,NME5,RRM2,PCK1
CD40 Signaling	0.883	0.128	0.707	ICAM1,KL,LTA,PTGS1,PIK3C2G,PIK3R5,MAPK10,PIK3R6,PTGS2,JAK3
Adenosine Nucleotides Degradation II	0.877	0.2	NaN	NT5E,XDH,ADA
Nitric Oxide Signaling in the Cardiovascular System	0.868	0.12	0.277	BDKRB2,PLN,CALML5,CACNA1D,PROK1,KL,PIK3C2G,PIK3R5,PIK3R6,VEGFC,VEGFD,CHRM1,PGF
FcÎ³RIIB Signaling in B Lymphocytes	0.857	0.127	0	BTK,CACNA1D,CACNA2D2,KL,CACNB4,PIK3C2G,PIK3R5,MAPK10,PIK3R6,FCGR2B
Regulation of IL-2 Expression in Activated and Anergic T Lymphocytes	0.857	0.127	NaN	CD28,CALML5,CD80,CD3E,TGFB1,TGFB2,MAPK10,TGFB3,VAV1,CD3D
Factors Promoting Cardiogenesis in Vertebrates	0.851	0.124	NaN	NOX4,TGFB1,BMP3,TGFBR3,BMP8A,TDGF1,TGFB2,TGFB3,DKK1,FZD2,BMP1
G-Protein Coupled Receptor Signaling	0.847	0.106	NaN	HCAR3,VIPR2,PIK3R5,ADORA3,HTR1D,CHRM1,HRH1,CAMK2A,GNA15,ADCY5,KL,HTR7,ADORA2B,ADORA1,HCAR2,PTGIR,NPY1R,CNR1,PIK3C2G,RGS16,FPR2,RGS4,FPR1,CCR4,VIPR1,RAP1GAP,PIK3R6,PDE8B,ADCY7
GÎ±s Signaling	0.846	0.119	0.577	HCAR3,GNB4,PTGIR,VIPR1,ADCY5,VIPR2,CNR1,HTR7,HCK,ADORA2B,HCAR2,CHRM1,ADCY7
Role of MAPK Signaling in the Pathogenesis of Influenza	0.839	0.129	NaN	CXCL10,CCL2,PLA2G5,MAPK10,PLA2G4F,PTGS2,CCL5,PLA2G7,TNF
Tumoricidal Function of Hepatic Natural Killer Cells	0.835	0.167	NaN	PRF1,ICAM1,GZMB,SRGN
Tryptophan Degradation III (Eukaryotic)	0.835	0.167	NaN	KMO,TDO2,IDO1,KYNU
GÎ±i Signaling	0.826	0.117	1.387	NPY1R,CNR1,FPR2,RGS4,ADORA3,HTR1D,FPR1,GNB4,CCR4,ADCY5,RAP1GAP,ADORA1,ADCY7,HCAR2
cAMP-mediated signaling	0.811	0.107	1.633	HCAR3,CALML5,PTGIR,VIPR2,NPY1R,CNR1,FPR2,RGS4,ADORA3,HTR1D,CHRM1,FPR1,CAMK2A,CCR4,VIPR1,ADCY5,RAP1GAP,HTR7,CAMK1G,PDE8B,ADORA2B,ADORA1,HCAR2,ADCY7
Docosahexaenoic Acid (DHA) Signaling	0.807	0.135	NaN	KL,PIK3C2G,PIK3R5,SERPINF1,PIK3R6,IL1B,BCL2A1
Semaphorin Signaling in Neurons	0.807	0.135	NaN	SEMA3A,RHOV,DPYSL3,DPYSL4,PAK5,RHOH,SEMA7A
Renal Cell Carcinoma Signaling	0.807	0.123	0	UBD,SLC2A1,KL,TGFB1,HGF,PIK3C2G,PIK3R5,PIK3R6,EGLN3,PAK5
p53 Signaling	0.804	0.117	0.632	WT1,PMAIP1,SNAI2,PIK3C2G,PIK3R5,RPRM,BIRC5,SERPINE2,THBS1,KL,PIK3R6,SERPINB5,SFN
MIF Regulation of Innate Immunity	0.794	0.14	0.816	LY96,PLA2G5,MAPK10,CD14,PLA2G4F,PTGS2
Choline Degradation I	0.784	0.5	NaN	CHDH
Alanine Degradation III	0.784	0.5	NaN	GPT
Alanine Biosynthesis II	0.784	0.5	NaN	GPT
Glycine Degradation (Creatine Biosynthesis)	0.784	0.5	NaN	GATM
Glutamine Degradation I	0.784	0.5	NaN	GLS2
Endothelin-1 Signaling	0.753	0.108	0.447	EDNRB,MAPK4,PTGS1,PIK3C2G,PIK3R5,PLA2G7,HMOX1,GNA15,KL,ADCY5,GPLD1,CASQ1,PLA2G5,PIK3R6,MAPK10,EDNRA,PLA2G4F,PTGS2,ADCY7,CASP14
Leucine Degradation I	0.75	0.222	NaN	BCAT1,HMGCLL1
GDP-glucose Biosynthesis	0.75	0.222	NaN	PGM5,HK3
MIF-mediated Glucocorticoid Regulation	0.749	0.143	1	LY96,PLA2G5,CD14,PLA2G4F,PTGS2
IL-17A Signaling in Fibroblasts	0.749	0.143	NaN	CCL2,LCN2,CXCL5,IL6,MMP1
Thyroid Hormone Metabolism II (via Conjugation and/or Degradation)	0.749	0.143	NaN	SULT1C4,DIO1,DIO2,SULT2A1,UGT2B15
Estrogen-mediated S-phase Entry	0.744	0.154	2	CCNA2,CCNA1,E2F7,CDK1
IL-2 Signaling	0.74	0.125	1.414	IL2RG,KL,PIK3C2G,PIK3R5,PIK3R6,IL2RA,JAK3,IL2RB
Salvage Pathways of Pyrimidine Ribonucleotides	0.738	0.117	NaN	AK5,NME5,UPP1,PLK1,PAK5,PCK1,TTK,NEK2,CDA,CDK1,APOBEC3A
GÎ±12/13 Signaling	0.736	0.111	-0.258	F2RL2,F2R,PIK3C2G,PIK3R5,CDH15,CDH11,BTK,CDH2,CDH3,KL,PIK3R6,MAPK10,MYL4,VAV1,CDH13
Heparan Sulfate Biosynthesis	0.714	0.123	NaN	PNPLA7,CHST1,SULT1C4,CHST11,HS6ST3,HS3ST3A1,CHST15,SULT2A1
Purine Nucleotides Degradation II (Aerobic)	0.704	0.167	NaN	NT5E,XDH,ADA
Neuregulin Signaling	0.693	0.116	0	ITGA3,NRG2,DCN,ERBB4,ITGA2,ITGA5,EREG,MATK,ITGA4,AREG
Remodeling of Epithelial Adherens Junctions	0.69	0.121	NaN	DNM1,TUBB3,ARPC1B,ACTA2,TUBB6,HGF,ACTG2,ACTN1
D-myo-inositol (1,4,5,6)-Tetrakisphosphate Biosynthesis	0.685	0.109	NaN	SOCS3,PTPN7,CDC25C,EPHX2,ACP5,PTPRC,PTPRH,PTPRO,PDCD1,NUDT11,CILP,PTPRN,SIRPA,PTPN22,PPFIA4
D-myo-inositol (3,4,5,6)-tetrakisphosphate Biosynthesis	0.685	0.109	NaN	SOCS3,PTPN7,CDC25C,EPHX2,ACP5,PTPRC,PTPRH,PTPRO,PDCD1,NUDT11,CILP,PTPRN,SIRPA,PTPN22,PPFIA4
Ketogenesis	0.677	0.2	NaN	HMGCLL1,HMGCS2
Oleate Biosynthesis II (Animals)	0.677	0.2	NaN	PTPRT,ALDH6A1
Lymphotoxin Î² Receptor Signaling	0.666	0.119	1.414	VCAM1,KL,LTA,PIK3C2G,PIK3R5,PIK3R6,LTB,CXCL1
Phospholipase C Signaling	0.665	0.102	3	FCGR2C,CALML5,CD3E,FCGR2A,ITGA2,ITGA5,FCGR2B,CD3D,RHOH,TGM2,BTK,HMOX1,GNB4,RHOV,ITGA3,ADCY5,PLA2G5,GPLD1,FCER1G,MYL4,PLA2G4F,ADCY7,LCP2,ITGA4
DNA damage-induced 14-3-3Ïƒ Signaling	0.656	0.158	NaN	CCNB2,SFN,CDK1
Fc Epsilon RI Signaling	0.653	0.109	1.155	RAC2,PIK3C2G,PIK3R5,BTK,KL,PLA2G5,PIK3R6,MAPK10,FCER1G,PLA2G4F,VAV1,TNF,LCP2
VEGF Family Ligand-Receptor Interactions	0.652	0.114	0.333	NRP2,KL,PLA2G5,PIK3C2G,PIK3R5,PIK3R6,VEGFC,VEGFD,PLA2G4F,PGF
Sonic Hedgehog Signaling	0.628	0.138	NaN	SHH,GLI2,GLIS1,CDK1
Methionine Salvage II (Mammalian)	0.626	0.333	NaN	BHMT
4-hydroxyproline Degradation I	0.626	0.333	NaN	HOGA1
Biotin-carboxyl Carrier Protein Assembly	0.626	0.333	NaN	ACACB
Thyroid Hormone Biosynthesis	0.626	0.333	NaN	IYD
Glycerol-3-phosphate Shuttle	0.626	0.333	NaN	GPD1L
Tyrosine Biosynthesis IV	0.626	0.333	NaN	PAH
L-serine Degradation	0.626	0.333	NaN	SDS
Maturity Onset Diabetes of Young (MODY) Signaling	0.612	0.15	NaN	HNF1B,CACNA1D,ALDOB
CNTF Signaling	0.593	0.117	-1.134	LIFR,RPS6KA6,KL,CNTFR,PIK3C2G,PIK3R5,PIK3R6
Ephrin A Signaling	0.593	0.117	NaN	EPHA7,KL,PIK3C2G,PIK3R5,PIK3R6,VAV1,EPHA3
Calcium Signaling	0.59	0.101	1.155	TNNT1,CALML5,CHRNA1,CACNA1D,CACNA2D2,TNNI2,GRIN2D,CHRNA9,CACNB4,TRPM8,TPM2,MYH7B,CAMK2A,ACTA2,CASQ1,CAMK1G,MYL4,CHRNA2,TPM4,CASQ2
nNOS Signaling in Skeletal Muscle Cells	0.588	0.125	NaN	CHRNA1,CALML5,CACNA1D,CACNA2D2,CACNB4
Sphingosine-1-phosphate Signaling	0.572	0.105	1.387	PIK3C2G,PIK3R5,RHOH,RHOV,ADCY5,KL,CASQ1,PIK3R6,PDGFRA,SPHK1,ADCY7,CASP14,PDGFRB
HGF Signaling	0.562	0.105	1.508	ITGA3,KL,HGF,ITGA2,PIK3C2G,PIK3R5,MAPK10,PIK3R6,ITGA5,IL6,PTGS2,ITGA4
Retinoate Biosynthesis I	0.561	0.129	NaN	ADH1A,ALDH1A1,ALDH1A3,ADH1C
Guanosine Nucleotides Degradation III	0.559	0.167	NaN	NT5E,XDH
Pregnenolone Biosynthesis	0.559	0.167	NaN	MICAL2,CYP4A11
Molecular Mechanisms of Cancer	0.557	0.0954	NaN	SHH,RAC2,BMP3,PIK3R5,RHOH,WNT2,ITGA3,CAMK2A,WNT7A,GNA15,KL,TGFB1,ADCY5,WNT7B,TGFB2,FZD2,BIRC3,ITGA4,BMP1,PMAIP1,CDC25C,BMP8A,ITGA2,PIK3C2G,ITGA5,CDK1,RHOV,WNT10A,E2F7,MAPK10,PIK3R6,TGFB3,IHH,PAK5,JAK3,ADCY7,WNT5A
GÎ±q Signaling	0.535	0.101	0.775	CALML5,PIK3C2G,PIK3R5,RGS16,RGS4,RHOH,CHRM1,BTK,GNB4,HRH1,HMOX1,RHOV,GNA15,KL,GPLD1,PIK3R6
Inhibition of Angiogenesis by TSP1	0.531	0.125	0	THBS1,TGFB1,MAPK10,MMP9
Airway Inflammation in Asthma	0.52	0.25	NaN	TNF
Heme Degradation	0.52	0.25	NaN	HMOX1
Phenylalanine Degradation I (Aerobic)	0.52	0.25	NaN	PAH
Growth Hormone Signaling	0.513	0.106	-0.707	SOCS3,RPS6KA6,KL,PIK3C2G,IGFBP3,PIK3R5,IGFALS,PIK3R6,SLC2A4
Choline Biosynthesis III	0.51	0.154	NaN	HMOX1,GPLD1
Leukotriene Biosynthesis	0.51	0.154	NaN	GGT5,ALOX5
Urate Biosynthesis/Inosine 5'-phosphate Degradation	0.51	0.154	NaN	NT5E,XDH
Pyrimidine Ribonucleotides Interconversion	0.51	0.116	NaN	AK5,NME5,ANXA1,RAD54L,PCK1
IL-7 Signaling Pathway	0.496	0.105	1.667	IL7R,IL2RG,SLC2A1,KL,HGF,PIK3C2G,PIK3R5,PIK3R6,JAK3
ErbB Signaling	0.492	0.103	-0.632	NRG2,KL,ERBB4,PIK3C2G,PIK3R5,MAPK10,PIK3R6,PAK5,EREG,AREG
iNOS Signaling	0.486	0.114	NaN	CALML5,LY96,CD14,LBP,JAK3
3-phosphoinositide Degradation	0.486	0.0987	NaN	SOCS3,PTPN7,CDC25C,EPHX2,ACP5,PTPRC,PTPRH,PTPRO,PDCD1,NUDT11,CILP,PTPRN,SIRPA,PTPN22,PPFIA4
Lipid Antigen Presentation by CD1	0.467	0.125	NaN	CD3E,CD1A,FCER1G
Glutathione-mediated Detoxification	0.467	0.125	NaN	GSTA2,GSTA1,ANPEP
Phenylalanine Degradation IV (Mammalian, via Side Chain)	0.466	0.143	NaN	MAOA,IL4I1
Î³-glutamyl Cycle	0.466	0.143	NaN	GGT5,ANPEP
Methylglyoxal Degradation III	0.466	0.143	NaN	AKR7A3,CYP4A11
Angiopoietin Signaling	0.466	0.104	0	ANGPT2,KL,DOK2,PIK3C2G,PIK3R5,PIK3R6,PAK5,BIRC5
HER-2 Signaling in Breast Cancer	0.463	0.102	NaN	ITGB2,KL,PIK3C2G,PIK3R5,PIK3R6,MMP2,ITGB6,ITGB3,AREG
Pyrimidine Ribonucleotides De Novo Biosynthesis	0.463	0.111	NaN	AK5,NME5,ANXA1,RAD54L,PCK1
nNOS Signaling in Neurons	0.442	0.109	NaN	CALML5,CAMK2A,GRIN2D,DLG2,CAPN9
Trehalose Degradation II (Trehalase)	0.441	0.2	NaN	HK3
Protein Citrullination	0.441	0.2	NaN	PADI1
Creatine-phosphate Biosynthesis	0.441	0.2	NaN	CKMT2
Pyruvate Fermentation to Lactate	0.441	0.2	NaN	LDHA
Serotonin and Melatonin Biosynthesis	0.441	0.2	NaN	DDC
Lactose Degradation III	0.441	0.2	NaN	GBA3
Tyrosine Degradation I	0.441	0.2	NaN	HGD
D-myo-inositol-5-phosphate Metabolism	0.439	0.0962	NaN	SOCS3,PTPN7,CDC25C,EPHX2,ACP5,PTPRC,PTPRH,PTPRO,PDCD1,NUDT11,CILP,PTPRN,SIRPA,PTPN22,PPFIA4
ErbB2-ErbB3 Signaling	0.434	0.103	0.378	NRG2,KL,ETV4,PIK3C2G,PIK3R5,PIK3R6,JAK3
Cyclins and Cell Cycle Regulation	0.433	0.101	0.707	CCNA2,CCNA1,TGFB1,E2F7,TGFB2,TGFB3,CCNB2,CDK1
Cholecystokinin/Gastrin-mediated Signaling	0.433	0.099	2.53	RHOV,IL36G,IL1A,IL1RN,IL36RN,MAPK10,IL1B,PTGS2,TNF,RHOH
Histidine Degradation VI	0.427	0.133	NaN	MICAL2,CYP4A11
Role of NFAT in Cardiac Hypertrophy	0.4	0.0926	1.147	CALML5,CACNA1D,CACNA2D2,LIF,CACNB4,PIK3C2G,PIK3R5,IL6,GNB4,CAMK2A,KL,TGFB1,ADCY5,CAMK1G,TGFB3,PIK3R6,MAPK10,TGFB2,ADCY7,IL11
Granzyme B Signaling	0.392	0.125	NaN	PRF1,GZMB
Parkinson's Signaling	0.392	0.125	NaN	UCHL1,PRKN
Glioblastoma Multiforme Signaling	0.385	0.0932	2.673	PIK3C2G,PIK3R5,RHOH,WNT2,RHOV,WNT7A,WNT10A,KL,WNT7B,E2F7,PIK3R6,PDGFRA,FZD2,PDGFRB,WNT5A
Chondroitin and Dermatan Biosynthesis	0.38	0.167	NaN	CHSY3
UDP-N-acetyl-D-glucosamine Biosynthesis II	0.38	0.167	NaN	GFPT2
Adenine and Adenosine Salvage III	0.38	0.167	NaN	ADA
Purine Ribonucleosides Degradation to Ribose-1-phosphate	0.38	0.167	NaN	ADA
Activation of IRF by Cytosolic Pattern Recognition Receptors	0.368	0.0984	0.816	LTA,ZBP1,MAPK10,IL6,TNF,ISG15
Granzyme A Signaling	0.36	0.118	NaN	GZMA,PRF1
IL-15 Production	0.36	0.107	NaN	IL6,JAK3,PTK7
RAR Activation	0.355	0.0909	NaN	ADH1C,CSF2RB,ADH1A,RXRG,ALDH1A1,ALDH1A3,TGFB1,ADCY5,IGFBP3,TGFB3,MAPK10,TGFB2,CRABP2,ADCY7,ZBTB16,MMP1,PPARGC1A
TNFR2 Signaling	0.337	0.103	NaN	LTA,BIRC3,TNF
Ceramide Biosynthesis	0.331	0.143	NaN	DEGS2
Thioredoxin Pathway	0.331	0.143	NaN	NXN
CDK5 Signaling	0.328	0.0918	1.134	ITGA3,ADCY5,MAPK4,MAPT,ITGA2,MAPK10,LAMB1,LAMA1,ADCY7
Renin-Angiotensin Signaling	0.328	0.0909	0.302	CCL2,KL,ADCY5,PIK3C2G,PIK3R5,MAPK10,PIK3R6,PAK5,CCL5,ADCY7,TNF
Opioid Signaling Pathway	0.322	0.0886	-0.218	RGS1,RAC2,CALML5,CACNA1D,CACNA2D2,RGS20,MAPK4,GRIN2D,CACNB4,PIK3C2G,RGS16,RGS4,KCNJ3,RGS6,RPS6KA6,CAMK2A,ADCY5,CAMK1G,HCK,ADCY7,FGR
PPARÎ±/RXRÎ± Activation	0.32	0.0893	-2.138	TGFBR3,IL6,IL1R2,ACADL,GNA15,NR0B2,TGFB1,ADCY5,TGFB3,TGFB2,IL1B,IL1RAP,ADCY7,CYP2C8,PPARGC1A
Netrin Signaling	0.309	0.0923	NaN	RAC2,CACNA1D,CACNA2D2,UNC5B,CACNB4,UNC5D
Role of p14/p19ARF in Tumor Suppression	0.307	0.0952	0	KL,PIK3C2G,PIK3R5,PIK3R6
Ubiquinol-10 Biosynthesis (Eukaryotic)	0.305	0.105	NaN	MICAL2,CYP4A11
ERK5 Signaling	0.296	0.0909	1.342	SH2D2A,RPS6KA6,LIF,NTRK1,FOSL1,SFN
Glioma Signaling	0.292	0.0885	1.667	CALML5,CAMK2A,KL,E2F7,PIK3C2G,CAMK1G,PIK3R5,PDGFRA,PIK3R6,PDGFRB
Sucrose Degradation V (Mammalian)	0.29	0.125	NaN	ALDOB
Glucocorticoid Biosynthesis	0.29	0.125	NaN	CYP17A1
PDGF Signaling	0.288	0.0889	1.414	KL,PIK3C2G,SPHK1,PIK3R5,PDGFRA,PIK3R6,JAK3,PDGFRB
Neuropathic Pain Signaling In Dorsal Horn Neurons	0.282	0.0877	1.265	TACR1,KCNN4,CAMK2A,KL,GRIN2D,PIK3C2G,CAMK1G,PIK3R5,PIK3R6,KCNQ3
Sertoli Cell-Sertoli Cell Junction Signaling	0.279	0.0867	NaN	ITGA3,TUBB3,ACTA2,TUBB6,WAS,TGFBR3,ITGA2,MAPK10,TGFB3,ITGA5,CLDN14,ACTG2,TNF,ACTN1,ITGA4
4-1BB Signaling in T Lymphocytes	0.278	0.0938	NaN	TNFRSF9,TNFSF9,MAPK10
Phagosome Maturation	0.278	0.087	NaN	NOX4,TUBB3,CTSK,HLA-DRB1,TUBB6,NCF2,HLA-DRA,CYBB,CTSB,ATP6V0D2,CTSC,HLA-DRB5
FGF Signaling	0.278	0.0879	0.707	FGF17,KL,HGF,FGF14,PIK3C2G,PIK3R5,PIK3R6,FGF1
Role of CHK Proteins in Cell Cycle Checkpoint Control	0.26	0.0877	-2	CDC25C,E2F7,PLK1,CLSPN,CDK1
NAD Salvage Pathway II	0.26	0.0952	NaN	NT5E,ACP5
Citrulline Biosynthesis	0.256	0.111	NaN	GLS2
Glutathione Redox Reactions I	0.24	0.0909	NaN	GPX8,GSTA1
NAD Phosphorylation and Dephosphorylation	0.227	0.1	NaN	ACP5
UDP-N-acetyl-D-galactosamine Biosynthesis II	0.202	0.0909	NaN	HK3
