# Supplementary material for: TGF-β-associated extracellular matrix genes link cancer-associated fibroblasts to immune evasion and immunotherapy failure
Source: Nat Commun. 2018 Nov 8;9:4692. doi: 10.1038/s41467-018-06654-8 (PMC6224529; doi:10.1038/s41467-018-06654-8)
Supplement: Supplementary file 5 — Supplementary Data 3 [file 41467_2018_6654_MOESM5_ESM.xlsx]

## Sheet: Sheet1
Upstream Regulator	Expr Log Ratio	Molecule Type	Predicted Activation State	Activation z-score	Flags	p-value of overlap	Target molecules in dataset
FOXL2		transcription regulator	Activated	3.174	bias	5.96e-05	BCL2A1,CCL20,CCL3,CCL3L1,CXCL3,ICAM1,IER3,IL11,LIF,PPARGC1A,PTGS2,PTHLH,RSPO3,SERPINB2
SIRT6		enzyme	Activated	2.395	bias	3.65e-07	CSF1,CXCL8,IL1A,IL6,PTGS2,TNF
STAT3		transcription regulator	Activated	3.318	bias	1.6e-15	ACTA2,BEX2,BIRC5,C5AR1,CCL2,CD209,CDH2,CHI3L1,COL1A1,CXCL10,CXCL6,CXCL8,CXCL9,DKK1,DLEC1,FN1,FOXP3,FSCN1,GLIPR1,HAMP,HAS2,HMOX1,ICOS,IL1RN,IL6,LBP,MMP2,MMP9,PCSK9,PMAIP1,PTAFR,PTGS2,SALL4,SERPINE1,SLAMF1,SNAI1,SNAI2,SOCS3,STC2,TAGLN,TIMP1,TNF,TRPM3,TWIST1,VIM
STAT1		transcription regulator	Activated	3.73	bias	1.14e-08	BTNL9,C1R,C1S,CCL2,CD14,CD274,CIITA,CXCL10,CXCL11,CXCL9,FCER1G,FOXP3,GBP1,GBP5,HAPLN3,HLA-DQA1,ICAM1,IDO1,IFI30,ISG15,LY96,MMP9,PDCD1LG2,SAA2,SERPINB3,SERPINB4,SLAMF8,SOCS3,TLR8
SMAD2		transcription regulator	Activated	2.06		3.62e-06	ACTA2,FN1,FSTL3,GSC,HAS2,MMP2,MMP9,SERPINE1,SNAI1,SNAI2,VEGFC
EPAS1		transcription regulator	Activated	3.265	bias	1.94e-08	ACP5,ADM,ANGPTL4,AREG,AXL,C1QA,CA9,CDCP1,CEMIP,CKMT2,CTGF,EGLN3,FBLN2,HAMP,IGFBP3,L1CAM,LOX,LOXL2,SERPINE1,SLC2A1,SLC7A5,SPHK1,STC2,TMEM45A,WISP2
HIF1A		transcription regulator	Activated	4.459	bias	2.49e-12	ADM,ALOX5AP,ANGPTL4,APOE,AXL,CA9,CDCP1,CEMIP,CTGF,CXCL8,EGLN3,ERBB4,ESRRG,FHL2,FHL3,FSCN1,HAMP,IGFBP3,IL1B,IL6,ITGA5,ITGB2,L1CAM,LDHA,LGALS1,LOX,LOXL2,MMP2,MMP7,MMP9,NOX4,PLOD2,PTGIS,PTGS2,SERPINE1,SHH,SLC2A1,SPHK1,STC2,SULF1,TGFB1,TGFB3,THBS1,TLR2,TLR6,TMEM45A,TNF,VCAM1,VEGFC
CEBPA		transcription regulator	Activated	3.704		2.23e-16	ALB,ALOX5AP,ANPEP,ANXA1,BCL2A1,C3,C3AR1,CCL3,CCL4,CD7,CHI3L1,CSF1R,CSF2RA,CSF3R,CXCL8,GAL,GBP1,GLIPR1,GPR84,HAMP,HCAR3,HMOX1,IL1RN,ISG15,ITGAM,KCNMB1,KLK8,LGALS1,LST1,MT2A,PLOD2,PTAFR,PTGS2,PTPRC,PTX3,RAB31,RIN1,S100A9,SECTM1,SERPINF1,SPP1,TBXAS1,VDR
GLI1		transcription regulator	Activated	4.569	bias	9.44e-06	ABCG2,ASPM,BCL2A1,COL10A1,COL1A1,DIO2,FGF1,GLI2,HPSE,IL1R2,KRT15,LZTS1,MMP2,MMP9,PDGFRA,PHLDA2,PLXDC1,S100A7,S100A9,SPP1,TNC,TNFRSF9,TNFSF13B,VEGFC
SP1		transcription regulator	Activated	3.541	bias	3.15e-10	ALOX15B,ALOX5,AR,BIRC5,CCL2,CCL20,CDH2,CHI3L1,CIITA,COL1A1,CXCL10,CXCL8,CYP17A1,DIAPH3,F2R,FN1,FOSL1,FOXM1,FPR2,HAS1,HAS2,HGF,HMOX1,HPSE,ID4,IGFBP3,IL21R,IL2RB,ITGA2,KCNQ3,KIT,KRT16,KRT81,LTB,MAOA,MMP14,MMP2,NCF2,NOX4,NTRK1,PADI1,PLAU,PLAUR,PMAIP1,PTGS2,SLC2A1,SPP1,TFPI2,TGFB1,TGFB2,TIMP2,TLR2,TNF,VIM
NOTCH3	1.043	transcription regulator	Activated	2	bias	0.0184	BIRC5,DLGAP5,MMP9,MSR1,PTX3
JUN		transcription regulator	Activated	2.927	bias	1.14e-17	ABCB1,BIRC3,C3AR1,CCL2,CCL8,CD274,CDK1,CXCL1,CXCL10,CXCL5,CXCL8,DIO2,DKK1,EREG,FOSL1,GPT,HMOX1,HPGD,ICAM1,IL1A,IL1B,IL6,IL7R,LTBP1,MMP1,MMP10,MMP13,MMP2,MMP7,MMP9,NCF2,OSM,PLAUR,PTGES,PTGS2,PTPRD,PTX3,RUNX2,SAA1,SERPINB5,SERPINE1,SNAI2,SPP1,SULF2,TGFB1,TNF
CREB1		transcription regulator	Activated	2.378	bias	1.06e-07	BIRC5,CCL3,CCL4,CCNA1,CDCA8,CIITA,CXCL8,DIO2,FN1,FUT7,HAS2,HLA-DRA,IL2RA,MKI67,MMP13,MYBL2,PTGS2,RAD54L,TNF
TWIST2	1.693	transcription regulator	Activated	2.779	bias	9.72e-06	CDH2,FN1,POSTN,SNAI1,SNAI2,TGFB1,TWIST1,VIM
MBD2		transcription regulator	Activated	2.415	bias	0.0229	APOE,BIRC3,DPP4,MMP2,MMP9,NEIL3,PLAU,PLK1
CEBPB		transcription regulator	Activated	4.022	bias	2.71e-09	ABCB1,ALB,ALDH1A1,C3,CCL3,CCL4,CCL5,CCR5,CDH3,CHIT1,CSF1R,CSF3R,CXCL8,GNLY,HAMP,IL1B,IL24,IL6,MMP1,MMP10,MMP3,PI3,PTGS2,SAA2,TLR8
SMARCD3		transcription regulator	Activated	2	bias	0.0328	ACAN,COL1A1,HAPLN1,ITGA3
POU5F1		transcription regulator	Activated	2.604		0.00706	BCL2A1,BIRC3,CASP14,CD70,CDH2,DLX1,DLX5,EN1,GSC,IER5L,IL6,LTA,MMP2,MMP9,PMAIP1,SNAI1,SNAI2,TNF,TNFRSF9,TWIST1
PPRC1		transcription regulator	Activated	2.944	bias	0.000268	ALOX5AP,CCL20,CHRNA9,CXCL8,ESM1,IL1A,LAMB3,LCN2,OSCAR,PTGS2,SPRR2D,SPX
ETV5		transcription regulator	Activated	2.219		9.58e-05	CDH2,FN1,FXYD5,ICAM1,ITGA5,KRT16,KRT80,MMP2,NCAM2,PKP3,SNAI2
FOXM1	1.343	transcription regulator	Activated	4.835	bias	1.44e-11	AURKB,BIRC5,BUB1B,CCNA1,CCNA2,CCNB2,CDC20,CDC25C,CDCA2,CDCA8,CDK1,CDKN3,CENPA,CENPE,CENPF,FOXM1,GTSE1,IL6,KIF20A,LDHA,MMP2,MMP7,MMP9,NEK2,PLAUR,PLK1
HDAC6		transcription regulator	Activated	2.96	bias	1.84e-05	BIRC5,COL1A1,CYP1B1,GDF6,LTBP2,PLAU,SERPINE1,TGFB1I1,TGFBI,VIM
ATF6		transcription regulator	Activated	2.449	bias	0.0192	BUB1,CDKN3,HMMR,SPARC,TROAP,UBE2C
FOXO1		transcription regulator	Activated	4.477	bias	3.3e-15	ANLN,ASPM,BIRC5,CCL20,CCNB2,CDK1,CENPF,CTGF,CXCL10,CXCL8,DEPDC1,DIO2,DLGAP5,IER3,IL6,ITGA3,ITGB6,KIF18A,MMP1,MMP3,MMP9,NCAPG,NEK2,PCK1,PMAIP1,PPARGC1A,PRDM1,SERPINB2,SERPINB5,SPC25,TGFB1,THBS1,TNF,VCAM1
SMAD4		transcription regulator	Activated	2.621		0.00479	AIM2,CCL20,CTGF,CYP17A1,FAP,FSCN1,FSTL3,IER3,PDGFRB,PILRA,PTPRC,SERPINE1,SNAI1,SNAI2,SPI1,THBS1
E2F3		transcription regulator	Activated	2.035		4.04e-05	CA12,CCL20,CCNA1,CCNA2,CDCA3,CDK1,CXCL1,CXCR3,FST,HOXB9,INHBA,KRT80,LAMA4,MYBL2,PLK1,PTTG1,RRM2,S100A8,SERPINH1,THBS1,TK1,TPX2,UBE2C
EZH2		transcription regulator	Activated	4.941	bias	7.52e-14	ALOX5AP,BIRC3,C15orf48,C3,CEMIP,CNR1,CRISPLD2,CXCL1,CXCL10,CXCL11,CXCL8,CYP1B1,DKK1,ERBB4,GPR68,HOXA11,HOXD10,IL11,IL24,IL6,KRT81,LAMB3,LAMC2,LCN2,LTB,MMP2,MMP7,PDGFRA,PKMYT1,PRICKLE1,PTGES,PTGS2,RAP1GAP,S100A4,SAA1,SAA2,SERPINA1,SHH,SLC1A3,SNAI1,TGFB2,TNF,TWIST1,UBD
MITF		transcription regulator	Activated	3.336	bias	1.19e-07	ACAN,AURKB,BIRC7,CDCA3,CDCA8,CENPF,CEP55,COL1A1,CXCL8,ESPL1,GPRIN1,HAPLN1,ITGA3,KIF20A,KIF4A,KIFC1,MMP14,NUF2,PIF1,PLK1,SEMA3C,SERPINE1,SPC24,SPC25,TPX2,UBE2C,UPP1
EGR1		transcription regulator	Activated	2.926	bias	8.47e-07	ACTA2,AREG,CAVIN1,COL1A2,CXCL8,EREG,FN1,FOSL1,HPGD,HPSE,PTGES,SHH,SNAI2,THBS1,TNF
ERG		transcription regulator	Activated	2.72	bias	0.0222	APOC1,AR,ARHGAP22,BDKRB1,CCNA2,CFAP65,CHRM1,CXCL1,DIAPH3,DOCK2,FLNC,HMMR,HPGD,PLAU,PLAUR,PTPN22,TMPRSS2,WIPF1,WNT2
SMAD3		transcription regulator	Activated	3.218	bias	3.74e-06	ACTA2,ANKRD1,ASPN,COL1A1,COL1A2,COL3A1,DEPTOR,FSTL3,HAS2,IL11,MMP13,PTGS2,SERPINE1,SNAI1,SNAI2,VEGFC,VIM
ECSIT		transcription regulator	Activated	2.781	bias	0.000757	CCL3L1,CXCL8,HMOX1,IER3,IL1B,IL1RN,PLAUR,PTGS2
ETS1		transcription regulator	Activated	2.8	bias	3.05e-07	ARL4C,CST1,CST2,CST4,CTGF,FN1,FOXD1,IGF2BP3,IL2RA,MMP1,MMP13,MMP3,MMP9,NCF1,PHLDA2,PLAU,RUNX1,SERPINB5,TBXAS1,TGFB2,ULBP2
KMT2D		transcription regulator	Activated	2.626	bias	0.00294	CSPG4,DKK1,HOXC6,LAMB3,LOXL1,NT5E,PCDH7
YAP1		transcription regulator	Activated	2.985	bias	2.39e-08	ANKRD1,ANLN,AREG,AURKB,BIRC5,CAVIN2,CTGF,DIAPH3,FOXM1,NEK2,PLK1,PMAIP1,PTGS2,SNAI2,TAGLN,VIM
MYB		transcription regulator	Activated	2.422	bias	3.76e-05	ADM,BIRC5,CDH2,FN1,MMP3,NMU,SHH,SNAI1,SNAI2,TWIST1,VIM
NFKB1		transcription regulator	Activated	2.733	bias	1.97e-08	ANKRD1,CCL20,CCL5,CHI3L1,CIITA,COL1A1,CTGF,CXCL10,CXCL8,FSCN1,GFRA1,HAS2,IL1B,IL1RN,IL2RA,IL6,LTB,MMP9,PI3,PLAU,PTGS2,PTX3,RGS1,TGFB1,TNF,VCAM1
RELA		transcription regulator	Activated	3.598	bias	9.78e-20	ABCG2,ALOX5AP,ANKRD1,BEX2,BIRC3,CCL2,CCL20,CCL3,CCL5,CIITA,COL1A1,CXCL1,CXCL10,CXCL11,CXCL3,CXCL5,CXCL8,CXCL9,CYP3A4,FSCN1,GLI2,GSTA1,GSTA2,HAS2,ICAM1,IL1A,IL1B,IL1RN,IL6,KIT,LTB,MMP1,MMP9,PI3,PLAU,PLK1,PTGS2,PTX3,SAA2,SHH,SLC1A2,SLC2A4,SLC2A5,TFPI2,TGFB1,TGM2,TLR2,TNF,TNFRSF4,TUBB3,TWIST1,UBD,VCAM1,VIM
T		transcription regulator	Activated	2	bias	0.0328	ACAN,COL1A1,HAPLN1,ITGA3
TCF7L2		transcription regulator	Activated	2.211	bias	0.00919	ANXA1,BIRC5,CD4,MMP1,MMP7,SNAI2,SPP1,WISP2
FOS		transcription regulator	Activated	2.283	bias	4.74e-15	C3AR1,CCL2,CCL5,CXCL8,DIO2,EREG,HAMP,HPGD,ICAM1,IL11,IL1A,LTBP1,MMP1,MMP10,MMP13,MMP3,MMP8,MMP9,NCF2,PTGS2,PTPRD,PTPRO,SERPINB2,SERPINE1,SNAI1,SNAI2,SPP1,SULF2,VCAM1
FOSL1	2.075	transcription regulator	Activated	2.269	bias	4.89e-16	AXL,CXCL8,HAMP,HPGD,IL6,MMP1,MMP10,MMP13,MMP2,MMP3,MMP9,PLAUR,SERPINB2,SERPINE1,SNAI1,SNAI2,SPARC
EHF		transcription regulator	Activated	4.004	bias	4.51e-18	ALOX5,ANGPTL4,ANPEP,CCL20,CCL4L1/CCL4L2,CDH3,CDK1,CRABP2,EREG,GPR68,HMOX1,IL1RN,KLK5,KLK6,KLK7,KLK8,NOTCH3,PLAT,PLAUR,S100A12,S100A7,S100A8,S100A9,SAA1,SAA2,SERPINA3,SERPINE1,SPRR1B,SPRR2D,THY1,TNC,VEGFC,VNN1
SMARCA4		transcription regulator	Activated	6.846	bias	4.51e-25	ABCB1,AIM2,ALDH1A3,ANGPTL2,AREG,ARL4C,AZGP1,BATF,BIRC5,BIRC7,CA14,CALB2,CCL2,CCR1,CD52,CIITA,COL7A1,CSF2RA,CTGF,CTSB,CYP4B1,EDNRA,EMP3,EPHB2,EREG,EVA1A,FBLIM1,FCGR2A,FHL2,FN1,GPM6A,GPR183,GPR68,HAPLN3,HCST,HEPH,HLA-DRA,HMGA2,HPGD,ICAM1,IER3,IFI16,IFI30,IL11,IL15RA,IL1B,IL20RB,INHBA,ITGA3,ITGA5,KCNQ3,KRT15,LGALS1,LOX,LOXL2,LUM,MELTF,MFGE8,MICB,MMP1,MMP2,MMP7,MN1,NOSTRIN,NRP2,PAEP,PCP4L1,PCSK9,PHLD…
RARA		ligand-dependent nuclear receptor	Activated	3.422		0.000117	ALOX5,ASPM,BIRC5,BMP8A,CA12,CCNA2,CD14,CD1A,CD53,CD7,CD84,CDK1,CDKN3,CENPA,CENPF,CRABP2,CXCL5,CXCL8,FOXP3,HOXD10,KIF23,LGALS1,LIFR,LYPD1,METTL7A,NCAPG,NCAPH,NTRK1,PBK,PIMREG,PTTG1,RARRES1,SPP1
CREBBP		transcription regulator	Activated	2.177	bias	7.91e-06	BIRC5,CXCL10,CXCL8,CXCL9,FUT7,HAMP,HAS2,PTGS2,SERPINE2,SLC1A2,TLR2,TNF,TWIST1
HMGB1		transcription regulator	Activated	2.568	bias	4.61e-06	CCL2,CD80,CD86,CXCL8,HLA-DRB1,ICAM1,IL6,MRC1,TNF,VCAM1
ESR1		ligand-dependent nuclear receptor	Activated	2.509		3.65e-10	ABCB1,ABCG2,ADORA1,ALOX5,ASPM,BIRC5,C1QTNF6,C3,CCL2,CCL20,CCL4,CCNA2,CDK1,CDKN3,CENPA,CENPF,CRABP2,CTSB,CXCL3,CXCL8,CYP1B1,EFEMP1,EREG,FOXM1,FST,GJB1,GJB2,HAMP,HOXC6,IER3,IL1A,IL2RA,IL6,KIF23,KLK5,LGALS1,LTB,LTBP1,LYPD1,METTL7A,MKI67,MME,MMP1,NCAPG,NCAPH,NOTCH3,PBK,PCP4,PIMREG,PRSS23,PTGS2,PTTG1,PTX3,RPRM,RUNX2,SERPINB5,SERPINE1,SLC7A5,SNAI1,SNAI2,SOST,STC2,TNF,TNFAIP6,VIM,WISP2
WWC1		transcription regulator	Inhibited	-2		0.00456	CDH2,CTGF,FGF1,VIM
SPDEF		transcription regulator	Inhibited	-4.631	bias	1.47e-12	BIRC3,CDH11,CDH2,COL13A1,COL16A1,COL1A1,COL4A1,COL4A2,COL5A1,COL5A2,COL6A1,COL6A2,COL6A3,CTGF,DKK3,ITGA3,ITGA5,PLAU,PLAUR,SERPINE1,SNAI2,TGFB1,TNC,VIM,WNT5A
VHL		transcription regulator	Inhibited	-2.441	bias	0.0004	CA12,CDH2,MMP14,NOX4,PTHLH,RUNX1,SLC2A1,VIM
HLX		transcription regulator	Inhibited	-2.646	bias	0.00225	ANKRD1,AREG,CXCL8,CYP1B1,KYNU,PAPPA,PRDM1
TSC22D3		transcription regulator	Inhibited	-2.2		0.00312	CCL5,CD80,CD86,IL6,TLR2
IRF4		transcription regulator	Inhibited	-2.101	bias	5.96e-05	CCL20,CIITA,CXCL10,CXCL11,CXCL3,CXCL9,GBP1,IL7R,MIR155HG,PRDM1,SPP1,TNFRSF8,TNFRSF9,TNFSF13B
NR1H4	-1.198	ligand-dependent nuclear receptor	Inhibited	-2.408		0.056	ADH1A,ADH1B,CYP3A4,HK3,LDHA,NR0B2
NUPR1		transcription regulator	Inhibited	-2.109		0.000273	ADM,ALDH5A1,AREG,ASPM,BUB1,BUB1B,CACNA2D2,CCNA2,CCNB2,CD68,CDC25C,CDCA2,CDCA3,CDCA8,CENPI,CKAP2L,COL1A2,COL3A1,CXCL3,CXCL5,CXCL8,DEPTOR,EPHA7,EREG,ESPL1,EXO1,FAM72C/FAM72D,FGF1,FHL2,FOXD1,GPR1,GTSE1,HJURP,IGF2BP3,KIF18A,KIF20A,KIF23,KIF2C,KIFC1,LIF,MCM10,MKI67,MMP10,MMP12,MTFR2,NEIL3,P3H1,PLK1,PMP22,PODNL1,POLQ,PRND,RAD51,SERPINE1,SH2D5,SHCBP1,SHOX2,SLC2A1,SPC24,SPC25,TFAP2A,TICRR,TMEM158,UNC5B,U…
NEUROG1		transcription regulator	Inhibited	-3.656		2.81e-20	AMIGO2,BEX1,C1orf115,C1S,C3,CAVIN2,CEMIP,CFH,COL3A1,CXCL1,F2RL2,FAP,FN1,GAS2,GFPT2,GREM1,HAS2,IL6,INHBA,ITGB3,LCP1,MMP9,PAPPA,PXDN,S100A4,SCG2,SERPINF1,SLC43A3,SPOCK1,SULF1,TACR1,THBS1,TSPAN7
CBX5		transcription regulator	Inhibited	-2.475	bias	2.19e-10	ABCB1,ALDH3A1,ANKRD22,BIRC5,C15orf48,C9orf152,CD68,CEMIP,CPA4,CXCL5,CYP1B1,FGFBP1,IGFL2,KIT,KRT80,LAMB3,LCN2,MMP7,OLR1,PCP4,PRSS23,RUNX2,SELENBP1,SERPINA3,SH3GL2,SLC2A3,SLC7A7,TACSTD2,TFF3,TGFBI,TNFRSF6B,TSPAN8
CDKN2A		transcription regulator	Inhibited	-2.352		1.68e-05	BIRC5,CAPG,CCL18,CCL2,CCNA1,CCNA2,CDC25C,IL6,MMP1,MMP3,MRC1,PMAIP1,PTGS2,SERPINE1,TNF,VIM
HEXIM1		transcription regulator	Inhibited	-2	bias	0.00145	ANXA1,LOXL2,MMP13,TGFB2
NR5A1		ligand-dependent nuclear receptor	Inhibited	-2	bias	0.0409	CYP17A1,GSTA1,GSTA2,SULT2A1
HDAC2		transcription regulator	Inhibited	-2.236	bias	0.000608	ACAN,COL11A1,COL1A2,COMP,DKK1,DPT,FOXM1,MMP9,PTGS2
SMARCE1		transcription regulator	Inhibited	-2		0.0328	CDK1,CENPE,CENPF,L1CAM
NR1I2		ligand-dependent nuclear receptor	Inhibited	-2.192		0.00652	CYP24A1,CYP2A6 (includes others),CYP2C8,CYP3A4,CYP3A5,IL2RA
KDM5B		transcription regulator	Inhibited	-3.868	bias	0.0266	BUB1B,CDCA3,CDK1,DLGAP5,FABP5,FJX1,GAL,HMMR,ISG15,KIF2C,NCAPH,NDC80,PBK,TOP2A,TTK
ZNF217		transcription regulator	Inhibited	-3.742	bias	0.000198	ADM,CCL2,COL8A1,GPRC5A,HAPLN1,HOXC6,IFI16,IGFBP3,LYPD1,NMU,PLAT,RGS20,SEMA3A,STRA6,TDGF1,VSNL1
FOXA1		transcription regulator	Inhibited	-2.093		0.000279	ALDH6A1,ANXA1,COL18A1,CXCL10,DSE,FSTL1,HNF1B,KRT16,RORC,RPRM,S100A2,SLPI,SNAI2,TFF3,TMPRSS2,TNFRSF12A
ELF3		transcription regulator				0.0245	CCL20,LYZ,MMP13
Creb		group				0.00223	AREG,CGB3 (includes others),CSF1R,FOSL1,HAS2,HPGD,IER3,MMP1,MMP2,PTGS2,WISP1
RNA polymerase II		complex				2.36e-08	CA12,CCNB2,CDH11,CIITA,CXCL8,CYP1B1,DKK1,DLGAP5,GPT,HAS2,HCST,HOXA11,ICAM1,IGFBP3,IL1RN,IL2RA,KSR2,L1CAM,MAL,MMP2,MMP9,MYBL2,PKMYT1,PTGS2,RPRM,RUNX2,SFN,TGFB1,TNF,TOP2A,WNT7B
Histone h3		group				0.0148	ADGRA2,CA9,CCL2,CIITA,CSPG4,CXCL10,CXCL8,DIO1,DKK1,FOXM1,HOXA11,HPSE,ICAM1,IGFBP3,IL1A,IL1B,IL6,MYBL2,NCF1,PTGES,PTGS2,RPRM,SPHK1,TLR2,TMPRSS2,TNFSF11,TOP2A,TSHZ3
Smad2/3		group				0.00206	ABCG2,FAP,GSC,MMP10,SERPINE1
ETS		group				2.37e-06	C3AR1,CHI3L1,HPGD,ICAM1,JAK3,LTB
N-cor		group				0.00312	CXCL10,IGFBP3,PTGS2,SNAI2,TNFSF11
Ap1		complex				5.98e-05	C3AR1,CXCL8,HPGD,ITGA2,MMP1,MMP2,MT2A,SPARC,TNF
NFkB (complex)		complex				9.44e-05	CCL5,CIITA,CXCL10,CXCL8,HAS2,IER3,IL2RA,IL6,KIT,PTGS2,TNF,TNFRSF4,VCAM1,VEGFC
KDM3A		transcription regulator				0.00532	ADM,HMOX1,SERPINE1
EOMES		transcription regulator		-1.606		9.04e-09	ACTA2,ADM,ANXA1,COL3A1,COL6A3,CST1,FGF17,GRP,GSC,H19,IGFBP3,MXRA5,PDPN,PITX1,PMP22,PRDM1,TFPI2,TGFBI,ZIC2
KDM8		enzyme				0.00717	CCNA1,LDHA
ZXDC		transcription regulator		1.131		5.12e-05	CCL2,CD14,HLA-DRA,ITGAM
MTDH		transcription regulator				0.0245	DIO1,SLC1A2,TWIST1
WWTR1		transcription regulator		0.762		0.00312	CTGF,FN1,ITGB2,SERPINE1,THY1
ZNF85		transcription regulator				0.0164	ENPP5,POSTN,TGFB3
ZNF652		other				0.0164	TGFB1,TGFB2,VIM
BMPR1A		kinase				0.00532	DLX5,HAMP,IBSP
Histone h4		group				6.99e-05	ABCB1,ADA,CDC25C,CDK1,CIITA,CXCL8,DIO1,DKK1,FOXM1,HAS2,HPSE,PTGS2,RRM2,SPHK1,TNFSF11
KDM6A		enzyme				0.0383	CSPG4,DKK1
KMT2C		transcription regulator				0.00717	HOXC6,NR0B2
ZNF24		transcription regulator				0.0383	CDKN3,MMP2
PBRM1		other				0.00227	CDK1,CENPE,CENPF
ZBED6		other				0.0229	ARL4C,COL13A1,PMEPA1,TUBB3,UPP1
PDLIM1		transcription regulator				0.0383	SNAI1,VIM
Cebp		complex				0.00532	CSF3R,CXCL8,IL6
SRA1		transcription regulator		1.377	bias	9.44e-07	CCL20,DIO2,MMP1,MMP9,SLC2A3,TGFB2,THBS1,TMPRSS2
LAMTOR5		other				0.0245	CCNA1,LDHA,S100A4
CCND1		transcription regulator		1.628		0.00225	AR,AREG,C7,CDC45,CDCA2,CDCA8,CENPF,CEP55,CST4,E2F7,FAM83D,FLNA,GPC6,HJURP,ITGB3,KIF20A,KIF2C,KIF4A,MELK,MMP3,MTFR2,NCAPH,NT5E,PAH,PDLIM3,PDLIM4,RAD51,SPC25,TPX2,TRIP13,TYMP
BCOR		transcription regulator				0.0146	CD37,CIITA,ISG15,LSP1
NCOR2		transcription regulator				0.00652	AR,BIRC3,C3,CXCL8,DIO1,PTGS2
SOX5		transcription regulator				0.0203	HAMP,SPAG6
E2F5		transcription regulator				0.0345	AURKB,CCNA1,SERPINB2
TFAP2A	1.165	transcription regulator		-0.371		0.0137	BIRC3,BIRC5,CGB3 (includes others),CXCL1,EREG,F2R,ITGBL1,MMP2,WISP2
HAND2	1.069	transcription regulator		-1.782	bias	0.00252	ACE2,CASQ2,COL1A1,COL1A2,COL3A1,FAP,MYL4,PDLIM3,S100A4
NFAT5		transcription regulator				0.000668	AREG,EREG,LCN2,S100A4
HDAC10		transcription regulator				0.0203	MMP2,MMP9
SOX2		transcription regulator		0.651		0.0157	ALDH1A1,DLX1,DLX5,EN1,GLI2,GSC,IER5L,SNAI1,VIM
GATA2		transcription regulator		1.165	bias	0.0402	CCL5,CXCL10,EPHA3,RNASE2,TMPRSS2
NCOR1		transcription regulator				0.00855	DIO1,HAS2,HOXC6,MMP9,PTGS2
MKL1		transcription regulator		0.128		0.0159	ARPC1B,HAMP,IVL,MMP16,MMP9,WAS
REL		transcription regulator				0.0013	BCL2A1,CIITA,EPHB2,FOSL1,IL6,MMP9,PMAIP1,TNFRSF4,TNFSF13B
FOXA3		transcription regulator				0.0164	CYP2C8,CYP3A4,HAMP
USF1		transcription regulator				0.000765	APLN,CD2,CHI3L1,CIITA,HAMP,IGFBP3,PIGR,RORC,SERPINE1,SPP1
PURA		transcription regulator				0.0164	AR,ITGAM,ITGAX
SOX4		transcription regulator				0.0146	BIRC5,CDH2,HAMP,SPI1
MDM2		transcription regulator		-0.404		0.00538	ADIRF,CCNA1,CXCL8,IGFBP6,IL1RN,LYZ,SFN,THBS1,TIMP1
JUNB		transcription regulator		1.961	bias	1.68e-09	CD274,FOSL1,HMOX1,HPGD,MMP1,MMP10,MMP13,MMP9,NCF2,PLAUR,SERPINB2,SERPINE1,SNAI1,SNAI2
PPARG		ligand-dependent nuclear receptor		-1.815		9.19e-08	ABCG2,ACTA2,ALOX15B,ANGPTL4,BIRC5,CCL2,COL1A1,COL1A2,CXCL8,FN1,GPT,IGFBP3,IGFBP6,IL1B,MMP9,PDK4,PLIN1,PTGES,PTGS2,SERPINE1
IRF8		transcription regulator				0.0229	CD37,CIITA,CYBB,ISG15,LSP1
SMAD1		transcription regulator		1.982	bias	0.000668	ACTA2,COL1A1,COL1A2,CTGF
TNFRSF13C		transmembrane receptor				0.00532	BCL2A1,CXCL8,TNFSF13B
ZBTB16	-1.923	transcription regulator		-0.321	bias	0.00501	COL1A1,ITGB3,KIT,MMP9,RORC,RUNX2
CIITA	1.023	transcription regulator				0.0345	HLA-DRA,HLA-DRB1,SLC26A3
NOTCH1		transcription regulator		-1.957		1.32e-05	ACTA2,CHST1,CXCL1,CXCL8,HMOX1,IL1A,ITGAM,MMP1,MMP10,MMP3,RORC,RUNX3,TFF3,TGFB1,TGFB2,TGFB3
HOXA10		transcription regulator				0.00227	CYBB,ITGB3,NCF2
LOXL2	2.789	enzyme				0.0164	FN1,MMP14,VIM
SIM2		transcription regulator		-0.988	bias	0.00312	CDH2,MMP2,MMP3,SNAI2,TIMP2
ZNF148		transcription regulator				0.00997	FN1,ITGAM,VIM
MYOCD		transcription regulator		-1.128	bias	0.000118	ACE2,CACNA1D,CASQ2,CNN1,COL1A1,COL1A2,COL3A1,FAP,HAND2,KCNJ3,MYL4,PDLIM3,S100A4,TAGLN
MSX2		transcription regulator		1.948	bias	5.12e-05	CDH2,HAMP,TWIST1,VIM
CEBPE		transcription regulator				0.0257	ALOX5AP,CSF3R,ITGAM,RNASE2
ID1		transcription regulator		1.387	bias	0.0184	CCNA1,ICAM1,MMP14,SNAI1,VIM
RUNX1	1.402	transcription regulator		1.982	bias	0.00219	ALB,CHI3L1,CSF1R,CST7,FOXP3,GNA15,ITGB3,PMAIP1,SPI1,SPP1
SP100		transcription regulator				0.00717	MMP1,PLAU
REST		transcription regulator		-1.997	bias	0.0474	GAP43,KCNQ3,SLC18A3,TUBB3,UCHL1
NFYB		transcription regulator				6.2e-05	CCNB2,CDC25C,CDCA8,CDK1,COL5A3,PTTG1,TOP2A
CHUK		kinase				0.0383	ICAM1,TK1
ELF1		transcription regulator				0.00456	FCER1G,IL2RA,NCF2,UNC13D
FOXP3	1.459	transcription regulator				0.0105	ANXA1,CCR4,CTLA4,IL2RA,IL7R,RGS1
GFI1		transcription regulator				0.028	CXCL8,JAK3,SERPINA1,SERPINA3,TNF
HOXD10	1.165	transcription regulator		-0.816		0.000935	ICAM1,ITGA3,MMP14,SERPINE1,TIMP1,TIMP2
SPI1	1.698	transcription regulator		1.463		1.19e-11	C1QC,C3AR1,CCL3,CCL4,CD209,CD68,CHI3L1,CHIT1,CIITA,CSF2RA,CSF2RB,CYBB,FUT7,GPR84,HK3,IL1B,IL1RN,IL24,MME,MT2A,NCF2,NCF4,VAV1,VIM
ESR2		ligand-dependent nuclear receptor		-0.412	bias	3.57e-05	BIRC5,C3,CCL2,CCNA2,EREG,FOXM1,HOXC6,LTBP1,MME,MMP1,NDRG2,SOST,TNFSF13B
GATA4		transcription regulator		-1.782	bias	0.00883	ACE2,CASQ2,COL1A1,COL1A2,COL3A1,FAP,MYL4,PDLIM3,S100A4
EED		transcription regulator				0.0164	MMP2,MMP7,PTGS2
TWIST1	2.665	transcription regulator		1.095	bias	0.000472	ALDH1A1,AR,AXL,C3,CDH2,COL1A1,DCN,HOXD10,MMP1,MMP2
BMI1		transcription regulator				0.0253	GLIPR1,HOXB9,ID4,LOX,MEG3,NID1,SERPINB5
CD44		other				0.00377	ABCA5,ITGAX,LEMD1,SFRP2,SPINK5,TWIST1
RFXAP		transcription regulator				0.0164	COL1A2,HLA-DQA1,HLA-DRA
GAS7		transcription regulator				0.0383	RUNX2,SPP1
HIF3A	-1.727	transcription regulator				0.0383	PLAUR,SLC2A1
HOXB9	1.167	transcription regulator				0.00532	ANGPTL2,CXCL8,TGFB2
SUZ12		enzyme				0.00445	ANXA8/ANXA8L1,CNR1,CNTFR,HOXD10,IGFBP3,KIF2C,KRT17,LAMB3,PLAU,TGFB1
XBP1		transcription regulator		1.565	bias	0.00883	ABCA12,HLA-DRA,ICAM1,IL24,IL6,PHLDA2,SPARC,TNFSF11,VCAM1
MTA3		enzyme				0.00717	CCL3,PRDM1
HBP1		transcription regulator				0.00717	CTSB,PTGS2
BAZ1A		other				0.00717	IGFBP3,TNFSF11
YWHAZ		enzyme				0.0203	MMP1,MMP7
ARNT		transcription regulator				0.00452	ANGPTL4,CA9,CDCP1,CYP1B1,SLC2A1
PARP1		enzyme		0.152		0.0229	CTLA4,HAS2,HRH1,IL2RA,SNAI1
HDAC3		transcription regulator				5.21e-05	BIRC3,CDH2,COL1A2,CXCL10,CXCL8,DIO1,IBSP,IL6,MMP9,PTGS2,VIM
NKX2-1		transcription regulator		-1.528		0.000604	MMP2,MYBPH,SERPINE1,SNAI1,SNAI2,TGFB2
FBXW7		transcription regulator				0.0345	FGFBP1,PPARGC1A,SERPINE1
THRB	-1.023	ligand-dependent nuclear receptor		-1.118		0.00308	CCR1,DKK1,IGFBP3,MMP1,MMP7,MMP9,PCK1,PTAFR,PTGS2
YBX1		transcription regulator		1.354		8.23e-05	ABCB1,ACTA2,CCL5,COL1A2,EFEMP1,IGFBP3,MMP3,PTGS2,STC2,TGFB1
TSC22D1		transcription regulator				0.000606	CXCL8,IL1B,IL6
STAT6		transcription regulator				0.0028	CCL11,HAMP,IL1RN,IL2RA,SERPINB3,SERPINB4,TFF3,TNF
PPARA		ligand-dependent nuclear receptor		-0.651	bias	0.00219	C3,CYP4A11,GPT,HMGCS2,IGFBP3,IGFBP6,PCK1,PDK4,SULT2A1,VNN1
JUND		transcription regulator				1.55e-05	FOSL1,HMOX1,HPGD,MMP13,MMP9,NCF2,PLAUR,SERPINB2,SPRR1B
ETV1		transcription regulator				0.00532	MMP1,MMP13,MMP7
NFIX		transcription regulator		0.625		0.000116	ADAM12,CHI3L1,CXCL8,POSTN,SERPINA3,SERPINE1
NKX2-3		transcription regulator				0.0383	ACTA2,SHOX2
NR4A2		ligand-dependent nuclear receptor				0.0164	CCL20,CD80,CD86
TOB1		transcription regulator				0.0203	HAMP,MKI67
KLF4		transcription regulator		0.269		0.0028	ALDH1A1,BUB1B,CENPE,FOXM1,IVL,PFKP,SNAI2,VIM
TGFB1I1	1.254	transcription regulator				0.0203	HAMP,NOX4
NR1I3		ligand-dependent nuclear receptor				0.00271	ABCB1,CYP2C8,CYP3A4,SULT2A1
STAT5B		transcription regulator				0.0164	FOXP3,HAMP,IL2RA
ZBTB7A		transcription regulator				0.0345	H19,PFKP,SLC2A3
PML		transcription regulator				0.0164	BIRC5,CIITA,HLA-DRA
PAX5		transcription regulator		-1.987		0.0257	FN1,MMP2,PRDM1,VIM
PKNOX1		transcription regulator				0.0383	CCL2,PLAU
NFYC		transcription regulator				0.00532	CDCA8,COL5A3,PTTG1
BCL6		transcription regulator		0.873		0.00756	ACAN,CCL3,CIITA,COL1A1,FUT7,HAPLN1,IL24,ITGA3,MIR155HG,PRDM1,SERPINE1
TP73		transcription regulator		-0.133	bias	5.3e-06	ABCB1,ADA,ADORA2B,BIRC5,CCL2,CDC25C,CDK1,COL1A1,CXCL1,FOXJ1,IGFBP3,IVL,PMAIP1,S100A2,SERPINE1,SNAI1,SNAI2,THBS1,TWIST1,VEGFC
MECP2		transcription regulator				0.0028	ADAM12,ANXA1,APOE,DPP4,IGFBP3,PTGS2,TFPI2,VIM
VDR	1.376	transcription regulator		-0.218	bias	0.000178	CD14,CXCL8,CYP24A1,CYP3A4,IGFBP3,KSR2,NOD2
RXRA		ligand-dependent nuclear receptor		1.342	bias	0.00426	ABCG2,CRABP2,CYP24A1,CYP3A4,HAS2,HMGCS2,HMOX1,HNF1B,HOXD10,NTRK1,RORC
SP3		transcription regulator		-0.283		1.72e-06	ALOX15B,BIRC5,CCL20,CDH2,CHI3L1,COL1A1,COL1A2,CYP17A1,F2R,FOSL1,HAS2,HGF,IGFBP3,ITGA2,KRT16,KRT81,MMP2,NCF2,PADI1,PLAU,PLAUR,PTGS2,TIMP2
THRA		ligand-dependent nuclear receptor				0.028	DIO1,HAMP,MMP7,PCK1,PTAFR
ATF3		transcription regulator		-1		0.00168	AURKB,CDK1,NEK2,PLK1,SERPINB5,SERPINE1,SLC11A1
NFYA		transcription regulator				0.0105	ALB,CDCA8,COL11A1,COL5A3,PMAIP1,PTTG1
PIAS3		transcription regulator				0.0164	MMP13,MMP3,MMP9
CALR		transcription regulator				0.0383	COL1A2,FN1
PGR		ligand-dependent nuclear receptor		0.871	bias	0.000139	ABCG2,ALDH1A3,AREG,BIRC3,CALD1,CCL8,CCNB2,CDK1,DDC,EDNRA,FN1,GAL,ICAM1,IER3,MATK,MFAP5,PFKP,PLAU,PNMT,PRAME,PRRX1,PTGS2,S100A8,TGFB3,TNC,VCAN
TBX5		transcription regulator		-1.782	bias	0.00252	ACE2,CASQ2,COL1A1,COL1A2,COL3A1,FAP,MYL4,PDLIM3,S100A4
ATF1		transcription regulator				0.00855	CIITA,FOSL1,FUT7,PTGS2,THBS1
TP63		transcription regulator		1.27		1.38e-20	ADA,ADM,CCNA2,CDC25C,CDH2,CDK1,COL4A1,COL5A1,CSTA,CXCL8,DKK1,DLX1,F2R,FBN1,FN1,FOSL1,FST,GLS2,HMGA2,IER3,IGFBP3,IGFBP6,IL1B,IL1RAP,IL6,INHBA,ITGA2,ITGA3,ITGA4,KIF23,KRT14,KRT6A,L1CAM,MCM10,MFGE8,MIR155HG,MMP13,NOTCH3,NT5E,PI3,PLAU,PMAIP1,POSTN,PTHLH,RAC2,RAD51,S100A2,S100A4,S100A7,S100A8,SERPINB2,SERPINB5,SERPINE1,SFN,SNAI1,SNAI2,TAGLN,TGFB1,TGFB2,TGFB3,THBS1,THY1,TNC,TNS4,ULBP2,VIM,WNT5A
LMNA		other				0.00717	COL12A1,TIMP2
TMPO		other				0.00717	COL12A1,TIMP2
EP300		transcription regulator		0.57		2.75e-05	AR,BIRC5,CA12,CCL2,EPHB2,ITGB2,LDHA,MKI67,MMP1,PLA2G7,PTGS2,RORC,SERPINB5,SPHK1,TLR2,TMPRSS2,TNF,UBE2C
HOXA9		transcription regulator				0.0383	CCL2,CYBB
IRF1		transcription regulator		1	bias	0.00147	CCL2,CD274,CIITA,CXCL10,CXCL8,CYBB,IDO1,PDCD1LG2,PIGR,SPI1
AHR		ligand-dependent nuclear receptor		1.217	bias	8.59e-06	ADM,AREG,CCL5,CYP1B1,IL6,PTGS2,SAA1,SERPINB2,SNAI1,TGFB2,THBS1
CDKN2C		transcription regulator				0.00717	CCL2,MMP3
SKI		transcription regulator				0.00997	ACTA2,FAP,SERPINE1
RARG		ligand-dependent nuclear receptor				0.0164	AREG,CTGF,HAS2
E2F4		transcription regulator				0.0073	ANLN,AURKB,CCNA2,CDK1,CENPA,CENPE,HMMR,KIF4A,MCM10,MKI67,MYBL2,NDC80,NEK2,ORC1,PLK1,PTTG1,RAD51,RAD54L,RRM2,TEAD4,TK1,TOP2A,TTK
SND1		enzyme				2.76e-05	ADIRF,ALDH3A1,ANGPTL4,EREG,KRT81,KYNU,LAPTM5,LTBP1,PTGS2,SLCO4A1
TBX21		transcription regulator		1		9.53e-07	CCR4,CXCR3,GZMB,PRF1,PTGDR2,RUNX1,SELPLG
HNF1A		transcription regulator		-0.218	bias	0.00498	ADH1A,ALB,ANPEP,C1S,C4BPA,F11,FUT7,GJB1,HNF1B,KIF20A,NR0B2,NR1H4,PCK1,PCSK9,SERPINA1,SERPING1,SGK2,SSTR1,TTR,UGT2B15
HNF1B	-1.087	transcription regulator				0.0409	ALB,GSTA1,SLC26A3,SULF1
FHL2	1.119	transcription regulator				0.0203	CNN1,FHL2
USF2		transcription regulator				0.000282	APLN,CD2,CHI3L1,HAMP,IGFBP3,PIGR,RORC,SERPINE1
DNAJB6		transcription regulator		-1.294		9.72e-06	AZGP1,CDH2,DKK1,SNAI2,SPARC,SPP1,TWIST1,VIM
KLF6		transcription regulator		1.565		0.000251	CCL2,CDH2,CGB3 (includes others),CXCL8,MKI67,MMP9,PMAIP1,TFPI2,TGFB1
GATA6		transcription regulator		-0.048		0.000364	ABCB1,COL4A1,COL4A2,CYP17A1,LAMA1,PDGFRA,SPARC,SULT2A1,TGFB1,TGFB2
ZNF350		transcription regulator				0.00717	HMGA2,MMP9
NR4A1		ligand-dependent nuclear receptor		-1		0.00709	BIRC5,CCL5,IL6,TNF
NFKB2		transcription regulator		0.463	bias	0.00379	AR,BIRC3,CCL20,CXCL13,HAMP,MMP9,PTGS2
IKZF1		transcription regulator				0.0104	GPR68,KIF23,TNFAIP8L2,VIPR1
DDX17		enzyme				0.0345	FOSL1,LCN2,S100A4
CEBPD		transcription regulator				0.000343	ALOX5AP,CSF1R,CSF3R,CXCL8,HAMP,IL1B,IL6,ITGAM,TLR8
FOXC2	1.771	transcription regulator				0.00227	CDH2,FN1,PDGFRB
FOSL2		transcription regulator		0.655	bias	3.35e-05	COL1A2,CXCL8,FOSL1,HAMP,HPGD,SERPINB2,SPRR1B
HOXC6	1.056	transcription regulator				0.00717	ABCB1,HAMP
RORC	-1.216	ligand-dependent nuclear receptor		0.954	bias	3.81e-08	CD28,FOXP3,IL1B,IL4I1,IL6,SPARC,SULT2A1,TNF,ZBTB16
SNAI2	1.786	transcription regulator		1		0.0184	AXL,ITGA3,L1CAM,VDR,VIM
ETS2		transcription regulator				0.0409	CGB3 (includes others),IL2RA,MMP1,MMP3
TAL1		transcription regulator		1.625		0.00434	ASPM,AZGP1,BUB1,C3,C3AR1,CD1A,CD7,CDKN3,CHST11,DSC3,FBN1,KIF14,KIF15,KIF20A,KIT,MCTP1,MELK,MUC16,NCAPG,NCF1C,NTNG2,RNASE6,RUNX1,SERPINB2,SLAMF1,SLC2A3,TNFSF4,TSPAN7
SIRT1		transcription regulator		0.987		0.00538	BIRC3,BIRC5,CDH2,DKK1,FN1,HMOX1,MMP2,MMP3,MMP9
IRF3		transcription regulator		1.919	bias	1.27e-06	CCL2,CCL3,CCL5,CDH2,CXCL10,CXCL8,FN1,IL6,ISG15,MMP3,MMP9,SNAI2,TNF,VIM
APEX1		enzyme				0.0383	ALOX5,GFRA1
MZF1		transcription regulator				0.0164	AXL,CDH2,PADI1
UXT		transcription regulator		-0.981	bias	3.76e-05	BUB1,CCNA2,CTLA4,CXCL8,GTSE1,HPGD,IL2RA,KDELR3,KLK4,PMEPA1,TTK
YY1		transcription regulator		0.714		0.000251	CYBB,GBP1,GRIN2D,HAMP,HAS2,HLA-DRA,IL1B,SLC1A2,VEGFC
TCF4		transcription regulator				0.00641	BIRC5,FGF1,IGF2BP1,PLAU,RUNX2,SPP1,VCAN,WISP2
HDAC4		transcription regulator		0.927		0.0146	LDHA,PTGS2,SLC2A1,VCAM1
NFATC2		transcription regulator		1.985	bias	0.028	CTLA4,FOXP3,PTGS2,S100A3,TNF
PTTG1	1.14	transcription regulator				0.0146	CCNA2,CDH2,SNAI1,VIM
NR3C2	-1.748	ligand-dependent nuclear receptor		-0.251		6.2e-08	AQP4,CCL2,CXCL8,INHBA,MMP1,MMP10,NDRG2,PLAT,PTGS2,SERPINE1,XIRP1
DACH1		transcription regulator				0.00227	CXCL8,IL6,SERPINE1
CREB3		transcription regulator				0.0203	ANXA1,MMP9
ELANE		peptidase				0.0245	CTSB,CXCL8,MMP2
FOSB		transcription regulator				0.00227	HPGD,MMP9,SERPINB2
RUNX2	1.851	transcription regulator		0.445		1.39e-09	ACTA2,COL10A1,COL11A1,COL24A1,FLRT2,HAPLN1,IBSP,IL20RB,LUM,MMP13,MMP14,MMP2,PLAU,RUNX1,RUNX2,SERPINE1,SOST,TAGLN
FOXO3		transcription regulator		0.971	bias	0.00185	AR,BIRC5,CTGF,CXCL10,CXCL8,IER3,IL6,MMP13,MMP9,SNAI1,TNF,VIM
CBL		transcription regulator				0.0463	COL1A1,PDGFRA,RUNX2
CD40		transmembrane receptor				0.0203	BCL2A1,TNFSF13B
AR	-1.487	ligand-dependent nuclear receptor		-1.174		5.75e-08	ALOX15B,AR,AZGP1,BIRC5,BUB1,BUB1B,CCNA2,CDC25C,CDCA5,CDH2,CENPE,ESPL1,HGF,IGFBP3,IL6,KIF15,KIF2C,MAOA,MME,NEK2,PGC,PIGR,PKMYT1,PLK1,PLOD2,PMEPA1,PTHLH,SERPINB5,SERPINE1,SNAI2,TFF3,TGFB2,THBS1,TMPRSS2,TNFRSF12A,TPX2,TUBB3,UBE2C,VCAN,WIPF1
BRCA1		transcription regulator		0.633		7.74e-05	AREG,BIRC5,CCL5,CCNB2,CDH3,CYP1B1,CYP3A4,EXO1,FHIT,HMGA2,KRT17,KRT5,PLK1,RAD51,TNF,VCAN
RXRG	-1.189	ligand-dependent nuclear receptor				0.00997	PDK4,TIMP2,ULBP2
HDAC1		transcription regulator		-1.091		2.34e-07	ACAN,CCNA1,CCNB2,CDC25C,CDK1,COL1A2,COL9A1,CSF1R,CXCL8,FOXM1,IL6,LCN2,MME,MMP9,PMAIP1,PTGS2,RRM2,SERPINB2,SNAI2,SPP1,TOP2A
SNAI1	1.7	transcription regulator		0.97		0.00101	AXL,HPGD,KRT17,L1CAM,MMP9,PFKP,PTGS2,SPARC
NR3C1		ligand-dependent nuclear receptor		-1.245		7.95e-07	ACTN1,ALOX5AP,AMIGO2,ANGPTL4,ANXA1,APOE,BIRC3,BTK,C1QTNF1,CAVIN2,CCL2,CCL5,CD70,CXCL8,CYP3A4,DNASE1L3,F2R,FN1,GLIPR1,GPR65,GZMA,HSD11B1,HSPA6,ICAM1,IER3,IL11,IL15RA,IL1B,IL1RAP,IL24,IL36G,IL6,IL7R,INHBA,ITGB2,ITGB6,LTB,MAL,MAOA,MYOC,NLRP3,NME5,NOD2,NR0B2,NRG2,NTRK1,OLR1,PDCD1LG2,PHLDA2,PTGS2,RELT,SERPINE1,SNAI2,SPP1,TNF,TNFAIP6,TNFRSF12A,TNFRSF8,TNFSF11,TNFSF4,TNFSF9,TNS4,VCAM1
STAT5A		transcription regulator				2.87e-10	ABCB1,ALDH3A1,ANKRD22,C15orf48,C9orf152,CD68,CEMIP,CPA4,CXCL5,CYP1B1,EGLN3,FGFBP1,HAMP,IGFL2,KIT,KRT80,LAMB3,LCN2,MMP7,OLR1,PCP4,PRSS23,RUNX2,SELENBP1,SERPINA3,SH3GL2,SLC2A3,SLC7A7,TACSTD2,TFF3,TGFBI,TNFRSF6B,TSPAN8
SP7		transcription regulator				0.0203	COL1A1,RUNX2
CITED2		transcription regulator				0.00227	CXCL1,CXCL8,MMP1
DDX5		enzyme		1		0.0257	FOSL1,LCN2,S100A4,TGFB1
CREG1		transcription regulator				0.0203	CCNA1,CCNA2
KLF5		transcription regulator		1.722	bias	0.00377	BIRC5,KRT5,MMP9,PTGES,RUNX1,WNT10A
ATF5		transcription regulator				0.00717	SAA1,SAA2
NFKBIA		transcription regulator		0.152		2.06e-07	ANKRD1,CXCL8,ICAM1,IL1B,IL6,MMP9,PTGS2,SLC1A2,TGFB1,TNF
PARK7		enzyme				0.0383	CXCL8,ICAM1
ELK1		transcription regulator		1.455	bias	0.0192	FOSL1,ITGB6,MMP13,SNAI1,SPP1,THBS1
RELB		transcription regulator		1.35	bias	0.000757	BIRC3,CCL20,CHI3L1,CIITA,IL1B,IL6,PTGS2,TNF
CTNNB1		transcription regulator		1.797	bias	4.12e-11	ABCB1,ALDH1A1,BIRC5,CCL3,CDH11,CDH2,CNN2,CST4,CTHRC1,CXCL8,CYP24A1,DIO2,ECM1,EDN3,EPHB2,EPHB3,F13A1,FN1,HTRA1,IDO1,IHH,KIF23,KIFC1,KRT5,MME,MMP1,MMP14,MMP2,MMP7,MMP9,PLAU,SAA1,SEMA3C,SERPINA1,SERPINA3,SERPINE1,SFN,TGFB1,TSPAN8,VCAN,VIM
ZNF91		transcription regulator				0.0164	ENPP5,POSTN,TGFB3
CUX1		transcription regulator				1.23e-05	CDH2,CXCL1,CYBB,FLNA,ITGB2,KLK8,SNAI1,SNAI2,THBS1,VIM,WISP2,WNT10A
SF1		transcription regulator		-0.531		2.41e-05	ACTA2,CNN1,COL1A1,FN1,ICAM1
HIST2H3C		other				0.0463	LRP2,PIK3R5,RUNX1
HIC1	1.258	transcription regulator		-1.546		2.68e-05	ACTA2,ADORA2B,AHNAK2,AMIGO2,CA12,CXCL14,CYP24A1,FHL2,FST,ID4,INHBA,LCN2,LIF,MMP12,SPP1,SRGN
MUC1		other				0.000668	ALDH1A1,IL6,PLAU,TNF
PAXIP1		other				0.0383	CSPG4,DKK1
RFX5		transcription regulator				0.0146	COL1A2,HLA-DRA,HLA-DRB1,SLC26A3
POU2F2		transcription regulator		1.667	bias	0.0458	ALOX5,FJX1,GATM,GPR183,KCNN4,LRRC32,SPP1,SYDE2,TIMP2,TNFRSF12A
RFXANK		transcription regulator				0.0383	COL1A2,HLA-DRA
TP53		transcription regulator		-1.756		5.02e-06	ABCB1,ADA,ANXA1,APOE,AR,AREG,ARPC1B,AURKB,BIRC3,BIRC5,BUB1,BUB1B,CCNA2,CDC20,CDC25C,CDK1,CDKN3,CENPF,CEP55,CLCA2,COL18A1,CSF3R,CTGF,CXCL1,CXCL8,DKK1,DLX1,DPYSL4,EGFL6,FGFBP1,FOSL1,FOXP3,GAL3ST4,GBP1,GLIPR1,GLS2,HLA-DQA1,HMMR,HMOX1,IGFBP3,IL1A,IL1B,IL2RA,IL6,ISG15,ITGA2,KIF23,KRT15,LDHA,LIF,MAPK4,MMP2,MMP3,MMP9,NCAPG,NDC80,NDUFA4L2,NEK2,NOX4,NR0B2,PBK,PFKP,PLAUR,PLK1,PMAIP1,PRKN,RRM2,RUNX1,S100A4,…
WT1	2.108	transcription regulator		-0.795		0.000252	ACTN1,AREG,BTK,CCL2,CDC45,CSF1,EREG,HAMP,IL11,IL1B,IL1RAP,MMP9,PLAUR,SLC15A2,SLC2A3,SNAI2,TFAP2A,THBS1,TYROBP,VDR,WT1
IRF6		transcription regulator				0.0383	CDH2,IVL
PDX1		transcription regulator				0.0334	ACE2,GAP43,PMAIP1,PRSS23,SCG2,TGFBR3,TSPAN8
ACTN4		transcription regulator				0.0245	CCL2,CXCL8,IL1B
BCL11B		transcription regulator		1.913		9.72e-06	ADORA1,CCL3,CXCL8,IL2RA,IL7R,LTA,LTB,TNF
MYC		transcription regulator		0.058	bias	0.0285	ACAN,AXL,BCAT1,CCNA1,CD274,COL1A1,COL8A1,FAP,FOSL1,FOXM1,HAMP,HAPLN1,IGF2BP1,ITGA3,LDHA,LGALS1,PDGFRB,PLAU,PLAUR,PMAIP1,RAD51,RARRES1,SERPINE2,SLC2A1,SPP1,TMSB10/TMSB4X,UBE2C,ULBP1,WNT7B
DEK		transcription regulator				0.0164	BIRC3,CSF3R,CXCL8
MEF2D		transcription regulator				0.0383	FN1,VIM
